# Supplementary material for: Dynamics of the Pacific oyster pathobiota during mortality episodes in Europe assessed by 16S rRNA gene profiling and a new target enrichment next‐generation sequencing strategy
Source: Environ Microbiol. 2019 Jul 31;21(12):4548–62. doi: 10.1111/1462-2920.14750 (PMC7379488; doi:10.1111/1462-2920.14750)
Supplement: Supplementary file 6 — Appendix S1: Supplementary File. [file EMI-21-4548-s006.zip]

Archive with 1 entries (1 files):
- EMI_14750_Additional file (RNA baits sequences).txt
