# Supplementary material for: Dynamics of the Pacific oyster pathobiota during mortality episodes in Europe assessed by 16S rRNA gene profiling and a new target enrichment next‐generation sequencing strategy
Source: Environ Microbiol. 2019 Jul 31;21(12):4548–62. doi: 10.1111/1462-2920.14750 (PMC7379488; doi:10.1111/1462-2920.14750)
Supplement: Supplementary file 6 — Appendix S1: Supplementary File. [file EMI-21-4548-s006.zip › EMI_14750_Additional file (RNA baits sequences).txt]

Name	Modified	Description	Size	Accession	Start of sequence	Latin name	Taxonomy	Common name	Linear
230-HM239092-Vibrio-cholerae-strain-ATCC-25872--RComp_0			100		CTGCTTTACTAACAACATCCCACAGCGTGATGGTGGTACCCACTTAGCCG
230-HM239092-Vibrio-cholerae-strain-ATCC-25872--RComp_26			100		GTGATGGTGGTACCCACTTAGCCGGTTTCCGTGGTGCGTTGACCCGTACT
230-HM239092-Vibrio-cholerae-strain-ATCC-25872--RComp_52			100		TTCCGTGGTGCGTTGACCCGTACTTTGAACAACTACATGGACAAAGAAGG
230-HM239092-Vibrio-cholerae-strain-ATCC-25872--RComp_78			100		GAACAACTACATGGACAAAGAAGGCTTCTCGAAGAAAGCGCAAGCGGCAA
230-HM239092-Vibrio-cholerae-strain-ATCC-25872--RComp_104			100		TCTCGAAGAAAGCGCAAGCGGCAACCTCGGGTGATGATGCGCGTGAAGGC
230-HM239092-Vibrio-cholerae-strain-ATCC-25872--RComp_130			100		TCGGGTGATGATGCGCGTGAAGGCTTAACGGCAGTGGTTTCGGTGAAAGT
230-HM239092-Vibrio-cholerae-strain-ATCC-25872--RComp_156			100		AACGGCAGTGGTTTCGGTGAAAGTGCCGGATCCTAAATTCTCAAGCCAAA
230-HM239092-Vibrio-cholerae-strain-ATCC-25872--RComp_182			100		CGGATCCTAAATTCTCAAGCCAAACCAAAGATAAGCTGGTTTCTTCGGAA
230-HM239092-Vibrio-cholerae-strain-ATCC-25872--RComp_208			100		AAAGATAAGCTGGTTTCTTCGGAAGTAAAATCCGCGGTTGAGTCAGCCAT
230-HM239092-Vibrio-cholerae-strain-ATCC-25872--RComp_232			100		GTAAAATCCGCGGTTGAGTCAGCCATGAATGAGAAGCTGGCGGATTTCCT
240-KF407935-Vibrio-alginolyticus-strain-SB-SW--RComp_0			100		GAGTCTGCAATGGGTGAAAAACTGTCTGAGTTCCTGATTGAGAACCCGAC
240-KF407935-Vibrio-alginolyticus-strain-SB-SW--RComp_25			100		CTGAGTTCCTGATTGAGAACCCGACAGAAGCGAAGATGGTTTGTTCGAAA
240-KF407935-Vibrio-alginolyticus-strain-SB-SW--RComp_50			100		AGAAGCGAAGATGGTTTGTTCGAAAATCATCGATGCAGCACGTGCACGTG
240-KF407935-Vibrio-alginolyticus-strain-SB-SW--RComp_75			100		ATCATCGATGCAGCACGTGCACGTGAAGCAGCGCGTAAAGCTCGTGAAAT
240-KF407935-Vibrio-alginolyticus-strain-SB-SW--RComp_100			100		AAGCAGCGCGTAAAGCTCGTGAAATGACGCGCCGTAAAGGTGCACTAGAC
240-KF407935-Vibrio-alginolyticus-strain-SB-SW--RComp_125			100		GACGCGCCGTAAAGGTGCACTAGACCTAGCTGGCCTTCCAGGTAAACTTG
240-KF407935-Vibrio-alginolyticus-strain-SB-SW--RComp_150			100		CTAGCTGGCCTTCCAGGTAAACTTGCAGACTGTCAGGAAAAAGATCCGGC
240-KF407935-Vibrio-alginolyticus-strain-SB-SW--RComp_175			100		CAGACTGTCAGGAAAAAGATCCGGCACTCTCTGAACTATACATAGTGGAG
240-KF407935-Vibrio-alginolyticus-strain-SB-SW--RComp_200			100		ACTCTCTGAACTATACATAGTGGAGGGTGATTCGGCAGGCGGCTCCGCAA
240-KF407935-Vibrio-alginolyticus-strain-SB-SW--RComp_225			100		GGTGATTCGGCAGGCGGCTCCGCAAAACAAGGCCGTAACCGTAAGAACCA
240-KF407935-Vibrio-alginolyticus-strain-SB-SW--RComp_250			100		AACAAGGCCGTAACCGTAAGAACCAAGCAATCCTACCGCTAAAAGGTAAG
240-KF407935-Vibrio-alginolyticus-strain-SB-SW--RComp_275			100		AGCAATCCTACCGCTAAAAGGTAAGATTCTTAACGTAGAAAAAGCACGTT
240-KF407935-Vibrio-alginolyticus-strain-SB-SW--RComp_300			100		ATTCTTAACGTAGAAAAAGCACGTTTCGACAAGATGCTGTCTTCGCAAGA
593-KJ423059-Vibrio-aestuarianus-strain-W10-167-RComp_0			100		GCAGAATCTGCGGCGCTGCAATATCTAGCACCATACTCAGGTTGTGCAAT
593-KJ423059-Vibrio-aestuarianus-strain-W10-167-RComp_25			100		TAGCACCATACTCAGGTTGTGCAATGGGTGAATACTTCCGTGATCGCGGT
593-KJ423059-Vibrio-aestuarianus-strain-W10-167-RComp_50			100		GGGTGAATACTTCCGTGATCGCGGTGAAGATGCACTGATTGTTTATGATG
593-KJ423059-Vibrio-aestuarianus-strain-W10-167-RComp_75			100		GAAGATGCACTGATTGTTTATGATGATCTATCTAAACAAGCGGTTGCGTA
593-KJ423059-Vibrio-aestuarianus-strain-W10-167-RComp_100			100		ATCTATCTAAACAAGCGGTTGCGTACCGTCAGATCTCGCTACTACTAAAA
593-KJ423059-Vibrio-aestuarianus-strain-W10-167-RComp_125			100		CCGTCAGATCTCGCTACTACTAAAACGCCCACCTGGTCGTGAAGCGTTCC
593-KJ423059-Vibrio-aestuarianus-strain-W10-167-RComp_150			100		CGCCCACCTGGTCGTGAAGCGTTCCCTGGTGATGTTTTCTATCTTCACTC
593-KJ423059-Vibrio-aestuarianus-strain-W10-167-RComp_175			100		CTGGTGATGTTTTCTATCTTCACTCTCGTCTTCTAGAACGTGCAGCTCGC
593-KJ423059-Vibrio-aestuarianus-strain-W10-167-RComp_200			100		TCGTCTTCTAGAACGTGCAGCTCGCGTAAGCGAACACTACGTTGATGAAT
593-KJ423059-Vibrio-aestuarianus-strain-W10-167-RComp_225			100		GTAAGCGAACACTACGTTGATGAATTTACGAAAGGTGAAGTGAAAGGTAA
593-KJ423059-Vibrio-aestuarianus-strain-W10-167-RComp_250			100		TTACGAAAGGTGAAGTGAAAGGTAAGACTGGTTCTTTAACTGCTCTTCCA
593-KJ423059-Vibrio-aestuarianus-strain-W10-167-RComp_275			100		GACTGGTTCTTTAACTGCTCTTCCAATCATTGAAACTCAAGCGGGTGACG
593-KJ423059-Vibrio-aestuarianus-strain-W10-167-RComp_300			100		ATCATTGAAACTCAAGCGGGTGACGTATCTGCATTCGTACCGACTAACGT
594-KJ423057-Vibrio-chagasii-strain-W10-1620/8--RComp_0			100		GCGATGGGTGAATACTTCCGTGATCGCGGTGAAGATGCACTGATTGTTTA
594-KJ423057-Vibrio-chagasii-strain-W10-1620/8--RComp_25			100		GCGGTGAAGATGCACTGATTGTTTATGATGATCTATCTAAGCAAGCAGTA
594-KJ423057-Vibrio-chagasii-strain-W10-1620/8--RComp_50			100		TGATGATCTATCTAAGCAAGCAGTAGCTTACCGTCAGATCTCGCTACTAC
594-KJ423057-Vibrio-chagasii-strain-W10-1620/8--RComp_75			100		GCTTACCGTCAGATCTCGCTACTACTTAAGCGTCCACCAGGTCGTGAAGC
594-KJ423057-Vibrio-chagasii-strain-W10-1620/8--RComp_100			100		TTAAGCGTCCACCAGGTCGTGAAGCGTTCCCAGGTGATGTTTTCTACCTT
594-KJ423057-Vibrio-chagasii-strain-W10-1620/8--RComp_125			100		GTTCCCAGGTGATGTTTTCTACCTTCACTCTCGTCTACTAGAGCGTGCTG
594-KJ423057-Vibrio-chagasii-strain-W10-1620/8--RComp_150			100		CACTCTCGTCTACTAGAGCGTGCTGCTCGTGTAAGCGAACACTACGTAGA
594-KJ423057-Vibrio-chagasii-strain-W10-1620/8--RComp_175			100		CTCGTGTAAGCGAACACTACGTAGAAACATTCACTAACGGTGAAGTGAAA
594-KJ423057-Vibrio-chagasii-strain-W10-1620/8--RComp_200			100		AACATTCACTAACGGTGAAGTGAAAGGCAAGACTGGTTCTTTAACTGCTC
594-KJ423057-Vibrio-chagasii-strain-W10-1620/8--RComp_225			100		GGCAAGACTGGTTCTTTAACTGCTCTTCCTATCATCGAAACGCAAGCTGG
594-KJ423057-Vibrio-chagasii-strain-W10-1620/8--RComp_250			100		TTCCTATCATCGAAACGCAAGCTGGTGACGTATCTGCATTCGTACCGACG
594-KJ423057-Vibrio-chagasii-strain-W10-1620/8--RComp_275			100		TGACGTATCTGCATTCGTACCGACGAACGTAATCTCGATTACCGATGGTC
594-KJ423057-Vibrio-chagasii-strain-W10-1620/8--RComp_300			100		AACGTAATCTCGATTACCGATGGTCAGATCTTCCTACAAACTGAGCTATT
595-KJ423056-Vibrio-alginolyticus-strain-W10-15-RComp_0			100		CAGGTTGTGCGATGGGTGAATACTTCCGCGATCGCGGTGAAGACGCACTG
595-KJ423056-Vibrio-alginolyticus-strain-W10-15-RComp_25			100		CCGCGATCGCGGTGAAGACGCACTGATTGTTTACGATGACCTATCTAAGC
595-KJ423056-Vibrio-alginolyticus-strain-W10-15-RComp_50			100		ATTGTTTACGATGACCTATCTAAGCAAGCGGTAGCTTACCGTCAGATCTC
595-KJ423056-Vibrio-alginolyticus-strain-W10-15-RComp_75			100		AAGCGGTAGCTTACCGTCAGATCTCTCTACTACTTAAACGTCCACCTGGC
595-KJ423056-Vibrio-alginolyticus-strain-W10-15-RComp_100			100		TCTACTACTTAAACGTCCACCTGGCCGTGAGGCATTCCCAGGTGACGTAT
595-KJ423056-Vibrio-alginolyticus-strain-W10-15-RComp_125			100		CGTGAGGCATTCCCAGGTGACGTATTCTACTTACACTCGCGTCTACTAGA
595-KJ423056-Vibrio-alginolyticus-strain-W10-15-RComp_150			100		TCTACTTACACTCGCGTCTACTAGAGCGTGCAGCTCGTGTAAACGAAGAG
595-KJ423056-Vibrio-alginolyticus-strain-W10-15-RComp_175			100		GCGTGCAGCTCGTGTAAACGAAGAGTACGTAGAACGTTTCACTAACGGTG
595-KJ423056-Vibrio-alginolyticus-strain-W10-15-RComp_200			100		TACGTAGAACGTTTCACTAACGGTGAAGTGAAAGGTAAGACTGGTTCATT
595-KJ423056-Vibrio-alginolyticus-strain-W10-15-RComp_225			100		AAGTGAAAGGTAAGACTGGTTCATTAACTGCTCTTCCTATCATCGAAACT
595-KJ423056-Vibrio-alginolyticus-strain-W10-15-RComp_250			100		AACTGCTCTTCCTATCATCGAAACTCAAGCAGGTGACGTTTCAGCATTCG
595-KJ423056-Vibrio-alginolyticus-strain-W10-15-RComp_275			100		CAAGCAGGTGACGTTTCAGCATTCGTACCGACTAACGTAATCTCGATTAC
595-KJ423056-Vibrio-alginolyticus-strain-W10-15-RComp_300			100		TACCGACTAACGTAATCTCGATTACCGATGGTCAGATCTTCCTACAAACT
1-KF888608-Arcobacter-lanthierii-strain-AF1581-_0			100		GACTTATAGCAGTTGTTTCTGTAAAAGTTCCAGAACCACAATTTGAAGGG
1-KF888608-Arcobacter-lanthierii-strain-AF1581-_26			100		GTTCCAGAACCACAATTTGAAGGGCAAACAAAAGGAAAATTAGGTAGTTC
1-KF888608-Arcobacter-lanthierii-strain-AF1581-_52			100		AACAAAAGGAAAATTAGGTAGTTCTTATGTAAGACCTATTGCTCAAAAAT
1-KF888608-Arcobacter-lanthierii-strain-AF1581-_78			100		ATGTAAGACCTATTGCTCAAAAATTAACTGGTGATAATTTAGATAAATAT
1-KF888608-Arcobacter-lanthierii-strain-AF1581-_104			100		ACTGGTGATAATTTAGATAAATATTTTGAAGAAAATCCAGTTCATGCAAA
1-KF888608-Arcobacter-lanthierii-strain-AF1581-_130			100		TGAAGAAAATCCAGTTCATGCAAAAGCTATAATGGAAAAAGCATTGATGG
1-KF888608-Arcobacter-lanthierii-strain-AF1581-_156			100		CTATAATGGAAAAAGCATTGATGGCAGCAAGAGGAAGAGAAGCTGCTAAA
1-KF888608-Arcobacter-lanthierii-strain-AF1581-_182			100		GCAAGAGGAAGAGAAGCTGCTAAAAAGGCAAGAGAATTAACTAGAAAAAA
1-KF888608-Arcobacter-lanthierii-strain-AF1581-_208			100		GGCAAGAGAATTAACTAGAAAAAAAGATTCTATGAGTGTTGGAACACTTC
1-KF888608-Arcobacter-lanthierii-strain-AF1581-_234			100		ATTCTATGAGTGTTGGAACACTTCCTGGAAAACTTGCAGATTGTCAAAGT
1-KF888608-Arcobacter-lanthierii-strain-AF1581-_260			100		GGAAAACTTGCAGATTGTCAAAGTAAAGATCCAGCTATAAAAGAACTTTA
2-KF888612-Arcobacter-faecis-strain-AF1078-gyra_0			100		AGAGAAGGTTTAATTGCTGTTGTTTCTGTTAAAGTTCCTGAACCTCAATT
2-KF888612-Arcobacter-faecis-strain-AF1078-gyra_25			100		CTGTTAAAGTTCCTGAACCTCAATTTGAAGGACAAACAAAAGGAAAATTG
2-KF888612-Arcobacter-faecis-strain-AF1078-gyra_50			100		TGAAGGACAAACAAAAGGAAAATTGGGAAGCTCTTATGTTAGACCAATTG
2-KF888612-Arcobacter-faecis-strain-AF1078-gyra_75			100		GGAAGCTCTTATGTTAGACCAATTGCTCAAAAATTAACTGGAGATAATTT
2-KF888612-Arcobacter-faecis-strain-AF1078-gyra_100			100		CTCAAAAATTAACTGGAGATAATTTAGATAAATATTTTGAAGAAAATCCA
2-KF888612-Arcobacter-faecis-strain-AF1078-gyra_125			100		AGATAAATATTTTGAAGAAAATCCAACTCATGCAAAAGCTGTAATGGAAA
2-KF888612-Arcobacter-faecis-strain-AF1078-gyra_150			100		ACTCATGCAAAAGCTGTAATGGAAAAATCTTTAATGGCAGCAAGAGGAAG
2-KF888612-Arcobacter-faecis-strain-AF1078-gyra_175			100		AATCTTTAATGGCAGCAAGAGGAAGAGAAGCTGCTAAAAAAGCAAGAGAA
2-KF888612-Arcobacter-faecis-strain-AF1078-gyra_200			100		AGAAGCTGCTAAAAAAGCAAGAGAATTAACTAGAAAAAAAGACTCTATGA
2-KF888612-Arcobacter-faecis-strain-AF1078-gyra_220			100		GAGAATTAACTAGAAAAAAAGACTCTATGAGTGTTGGAACACTTCCTGGA
3-HE565376-Arcobacter-venerupis-partial-gyrB-ge_0			100		GATACTTATGTTGAAAAAACTTTATCTTTTGTAAATAATATTAGAACAAT
3-HE565376-Arcobacter-venerupis-partial-gyrB-ge_25			100		CTTTTGTAAATAATATTAGAACAATTGATGGTGGAACTCATGAAGCTGGT
3-HE565376-Arcobacter-venerupis-partial-gyrB-ge_50			100		TGATGGTGGAACTCATGAAGCTGGTTTTAAAGCCGGACTTACAAGATCAA
3-HE565376-Arcobacter-venerupis-partial-gyrB-ge_75			100		TTTAAAGCCGGACTTACAAGATCAATCGTTAAATATTTAAATGAAAATGC
3-HE565376-Arcobacter-venerupis-partial-gyrB-ge_100			100		TCGTTAAATATTTAAATGAAAATGCAGCAGCAAGAGAAAAAGATACAAAA
3-HE565376-Arcobacter-venerupis-partial-gyrB-ge_125			100		AGCAGCAAGAGAAAAAGATACAAAAATTACTGGTGATGATGTAAGAGAAG
3-HE565376-Arcobacter-venerupis-partial-gyrB-ge_150			100		ATTACTGGTGATGATGTAAGAGAAGGATTAATTGCAGTTGTTTCTGTAAA
3-HE565376-Arcobacter-venerupis-partial-gyrB-ge_175			100		GATTAATTGCAGTTGTTTCTGTAAAAGTTCCTGAACCACAATTTGAAGGT
3-HE565376-Arcobacter-venerupis-partial-gyrB-ge_200			100		AGTTCCTGAACCACAATTTGAAGGTCAAACTAAAAGTAAACTAGGTTCTT
3-HE565376-Arcobacter-venerupis-partial-gyrB-ge_225			100		CAAACTAAAAGTAAACTAGGTTCTTCTTACGTAAAAGCTATTACTCAAAA
3-HE565376-Arcobacter-venerupis-partial-gyrB-ge_250			100		CTTACGTAAAAGCTATTACTCAAAAATTAACTGGTGATGCTTTAGATAAA
3-HE565376-Arcobacter-venerupis-partial-gyrB-ge_275			100		ATTAACTGGTGATGCTTTAGATAAATATTTTGAAGAAAATCCACAACAAG
3-HE565376-Arcobacter-venerupis-partial-gyrB-ge_300			100		TATTTTGAAGAAAATCCACAACAAGCAAAAGCTATTATGGAAAAATCTTT
4-JF803149-Arcobacter-trophiarum-strain-MDC1750_0			100		GATACATATATTGAAAAAACTCTAAGTTTTGTAAATAATATACGAACAAT
4-JF803149-Arcobacter-trophiarum-strain-MDC1750_25			100		GTTTTGTAAATAATATACGAACAATAGATGGTGGAACACATGAAGCGGGG
4-JF803149-Arcobacter-trophiarum-strain-MDC1750_50			100		AGATGGTGGAACACATGAAGCGGGGTTTAAAGCAGGACTTACAAGATCTA
4-JF803149-Arcobacter-trophiarum-strain-MDC1750_75			100		TTTAAAGCAGGACTTACAAGATCTATTTCAAAATATTTAAGTGAAAATGC
4-JF803149-Arcobacter-trophiarum-strain-MDC1750_100			100		TTTCAAAATATTTAAGTGAAAATGCAGCAGCACGGGAAAAAGATGTAAAA
4-JF803149-Arcobacter-trophiarum-strain-MDC1750_125			100		AGCAGCACGGGAAAAAGATGTAAAAATAACAGGAGATGATGTAAGAGAAG
4-JF803149-Arcobacter-trophiarum-strain-MDC1750_150			100		ATAACAGGAGATGATGTAAGAGAAGGGCTTATTGCAGTTGTTTCTGTAAA
4-JF803149-Arcobacter-trophiarum-strain-MDC1750_175			100		GGCTTATTGCAGTTGTTTCTGTAAAAGTTCCTGAACCACAATTTGAAGGT
4-JF803149-Arcobacter-trophiarum-strain-MDC1750_200			100		AGTTCCTGAACCACAATTTGAAGGTCAAACAAAAGGAAAATTAGGAAGCT
4-JF803149-Arcobacter-trophiarum-strain-MDC1750_225			100		CAAACAAAAGGAAAATTAGGAAGCTCTTATGTAAGACCAATTGCACAAAA
4-JF803149-Arcobacter-trophiarum-strain-MDC1750_250			100		CTTATGTAAGACCAATTGCACAAAAATTAACTGGTGATAATCTAGATAAA
4-JF803149-Arcobacter-trophiarum-strain-MDC1750_275			100		ATTAACTGGTGATAATCTAGATAAATATTTTGAAGAGAATCCTACACAAG
4-JF803149-Arcobacter-trophiarum-strain-MDC1750_300			100		TATTTTGAAGAGAATCCTACACAAGCAAGAATGGTTATGGAAAAATCTCT
5-GU291971-Arcobacter-thereius-strain-SW24-gyra_0			100		GATACTTACATTGAAAAAACTCTATCTTTTGTAAATAATATTAGAACAAT
5-GU291971-Arcobacter-thereius-strain-SW24-gyra_25			100		CTTTTGTAAATAATATTAGAACAATAGATGGTGGAACTCACGAAGCAGGA
5-GU291971-Arcobacter-thereius-strain-SW24-gyra_50			100		AGATGGTGGAACTCACGAAGCAGGATTTAAAGCTGGACTTACAAGAAGTA
5-GU291971-Arcobacter-thereius-strain-SW24-gyra_75			100		TTTAAAGCTGGACTTACAAGAAGTATTTCTAAATATTTAAATGAAAATGC
5-GU291971-Arcobacter-thereius-strain-SW24-gyra_100			100		TTTCTAAATATTTAAATGAAAATGCAAGTGCAAGAGAAAAAGATGTAAAA
5-GU291971-Arcobacter-thereius-strain-SW24-gyra_125			100		AAGTGCAAGAGAAAAAGATGTAAAAATTACAGGTGATGATGTAAGAGAAG
5-GU291971-Arcobacter-thereius-strain-SW24-gyra_150			100		ATTACAGGTGATGATGTAAGAGAAGGATTAATTACAGTTGTTTCAGTTAA
5-GU291971-Arcobacter-thereius-strain-SW24-gyra_175			100		GATTAATTACAGTTGTTTCAGTTAAAGTTCCAGAACCACAATTTGAAGGT
5-GU291971-Arcobacter-thereius-strain-SW24-gyra_200			100		AGTTCCAGAACCACAATTTGAAGGTCAAACAAAAGGAAAATTAGGAAGTT
5-GU291971-Arcobacter-thereius-strain-SW24-gyra_225			100		CAAACAAAAGGAAAATTAGGAAGTTCTTATGTAAGACCAATTACTCAAAA
5-GU291971-Arcobacter-thereius-strain-SW24-gyra_250			100		CTTATGTAAGACCAATTACTCAAAAATTAACTGGAGATAATTTAGATAAA
5-GU291971-Arcobacter-thereius-strain-SW24-gyra_275			100		ATTAACTGGAGATAATTTAGATAAATATTTTGAAGAAAATCCAGTTCATG
5-GU291971-Arcobacter-thereius-strain-SW24-gyra_300			100		TATTTTGAAGAAAATCCAGTTCATGCAAAAGCTATTATGGAAAAAGCTTT
6-HF564593-Arcobacter-suis-CECT-7833-partial-gy_0			100		GATACTTATGTTGAAAAAACTTTATCATTTGTAAATAATATTAGAACAAT
6-HF564593-Arcobacter-suis-CECT-7833-partial-gy_25			100		CATTTGTAAATAATATTAGAACAATTGATGGTGGAACTCATGAAGCTGGT
6-HF564593-Arcobacter-suis-CECT-7833-partial-gy_50			100		TGATGGTGGAACTCATGAAGCTGGTTTTAAAGCAGGACTTACAAGAAGTA
6-HF564593-Arcobacter-suis-CECT-7833-partial-gy_75			100		TTTAAAGCAGGACTTACAAGAAGTATTGTTAAATATTTAAATGAAAATGC
6-HF564593-Arcobacter-suis-CECT-7833-partial-gy_100			100		TTGTTAAATATTTAAATGAAAATGCAGCAGCTAGGGAAAAAGATACAAAA
6-HF564593-Arcobacter-suis-CECT-7833-partial-gy_125			100		AGCAGCTAGGGAAAAAGATACAAAAATTACTGGTGATGATGTAAGAGAAG
6-HF564593-Arcobacter-suis-CECT-7833-partial-gy_150			100		ATTACTGGTGATGATGTAAGAGAAGGTTTAATTGCTGTTATTTCTGTAAA
6-HF564593-Arcobacter-suis-CECT-7833-partial-gy_175			100		GTTTAATTGCTGTTATTTCTGTAAAAGTTCCAGAACCACAATTCGAGGGA
6-HF564593-Arcobacter-suis-CECT-7833-partial-gy_200			100		AGTTCCAGAACCACAATTCGAGGGACAAACAAAAAGTAAATTGGGTTCAT
6-HF564593-Arcobacter-suis-CECT-7833-partial-gy_225			100		CAAACAAAAAGTAAATTGGGTTCATCTTATGTAAAAGCAATTACACAAAA
6-HF564593-Arcobacter-suis-CECT-7833-partial-gy_250			100		CTTATGTAAAAGCAATTACACAAAAATTAACTGGTGATGCGTTAGATAAA
6-HF564593-Arcobacter-suis-CECT-7833-partial-gy_275			100		ATTAACTGGTGATGCGTTAGATAAATACTTTGAAGAAAATCCACAACAAG
6-HF564593-Arcobacter-suis-CECT-7833-partial-gy_300			100		TACTTTGAAGAAAATCCACAACAAGCAAAAGCTATTATGGAAAAATCTTT
7-KP226595-Arcobacter-sp-sw026-DNA-gyrase-subun_0			100		TAGAAGTAGATATTGCTGTTATGTATAACTCAACATATACTGAAAAAACT
7-KP226595-Arcobacter-sp-sw026-DNA-gyrase-subun_25			100		TAACTCAACATATACTGAAAAAACTTTATCATTTGTAAATAATATCCGTA
7-KP226595-Arcobacter-sp-sw026-DNA-gyrase-subun_50			100		TTATCATTTGTAAATAATATCCGTACTATTGATGGTGGTACACACGAAGC
7-KP226595-Arcobacter-sp-sw026-DNA-gyrase-subun_75			100		CTATTGATGGTGGTACACACGAAGCTGGTTTTAAAGCTGGACTTACAAGA
7-KP226595-Arcobacter-sp-sw026-DNA-gyrase-subun_100			100		TGGTTTTAAAGCTGGACTTACAAGAAGTATTGTTAAATATGTAAATGGCA
7-KP226595-Arcobacter-sp-sw026-DNA-gyrase-subun_125			100		AGTATTGTTAAATATGTAAATGGCAATGCTGATGCGAGAGAAAAAGATAC
7-KP226595-Arcobacter-sp-sw026-DNA-gyrase-subun_150			100		ATGCTGATGCGAGAGAAAAAGATACTAAAATTACTGGTGATGATGTAAGA
7-KP226595-Arcobacter-sp-sw026-DNA-gyrase-subun_175			100		TAAAATTACTGGTGATGATGTAAGAGAAGGTTTAATTGCAGTTGTTTCTG
7-KP226595-Arcobacter-sp-sw026-DNA-gyrase-subun_200			100		GAAGGTTTAATTGCAGTTGTTTCTGTAAAAGTGCCAGAACCACAATTTGA
7-KP226595-Arcobacter-sp-sw026-DNA-gyrase-subun_225			100		TAAAAGTGCCAGAACCACAATTTGAGGGTCAAACAAAAGGTAAATTAGGT
7-KP226595-Arcobacter-sp-sw026-DNA-gyrase-subun_250			100		GGGTCAAACAAAAGGTAAATTAGGTTCATCTTATGTAAAACCTATTTGTC
7-KP226595-Arcobacter-sp-sw026-DNA-gyrase-subun_275			100		TCATCTTATGTAAAACCTATTTGTCAAAAATTAACTTCTGAAGTATTAGA
7-KP226595-Arcobacter-sp-sw026-DNA-gyrase-subun_300			100		AAAAATTAACTTCTGAAGTATTAGATAAATATTTTGAAGAAAATCCAGTT
8-JF803175-Arcobacter-sp-MDC1767-DNA-gyrase-sub_0			100		TCAACATATACTGAAAAAACAATCTCTTTTGTAAATAATATCCGTACTAT
8-JF803175-Arcobacter-sp-MDC1767-DNA-gyrase-sub_25			100		CTTTTGTAAATAATATCCGTACTATTGATGGTGGTACACACGAAGCTGGT
8-JF803175-Arcobacter-sp-MDC1767-DNA-gyrase-sub_50			100		TGATGGTGGTACACACGAAGCTGGTTTTAAAGCTGGACTTACAAGATCAA
8-JF803175-Arcobacter-sp-MDC1767-DNA-gyrase-sub_75			100		TTTAAAGCTGGACTTACAAGATCAATTGTAAAGTATGTAAATAATAATGC
8-JF803175-Arcobacter-sp-MDC1767-DNA-gyrase-sub_100			100		TTGTAAAGTATGTAAATAATAATGCAGCTGCAAGAGAAAAAGATACTAAA
8-JF803175-Arcobacter-sp-MDC1767-DNA-gyrase-sub_125			100		AGCTGCAAGAGAAAAAGATACTAAAATTACTGGTGATGATGTAAGAGAAG
8-JF803175-Arcobacter-sp-MDC1767-DNA-gyrase-sub_150			100		ATTACTGGTGATGATGTAAGAGAAGGTCTTATTGCTGTTGTTTCTGTAAA
8-JF803175-Arcobacter-sp-MDC1767-DNA-gyrase-sub_175			100		GTCTTATTGCTGTTGTTTCTGTAAAAGTTCCAGAGCCACAATTTGAAGGA
8-JF803175-Arcobacter-sp-MDC1767-DNA-gyrase-sub_200			100		AGTTCCAGAGCCACAATTTGAAGGACAAACAAAAGGAAAATTAGGTTCTT
8-JF803175-Arcobacter-sp-MDC1767-DNA-gyrase-sub_225			100		CAAACAAAAGGAAAATTAGGTTCTTCTTATGTAAAACCTATTTGTCAAAA
8-JF803175-Arcobacter-sp-MDC1767-DNA-gyrase-sub_250			100		CTTATGTAAAACCTATTTGTCAAAAATTAACTAATGAAATGTTAGATAAA
8-JF803175-Arcobacter-sp-MDC1767-DNA-gyrase-sub_275			100		ATTAACTAATGAAATGTTAGATAAATATTTTGAAGAAAATCCAACACAAG
8-JF803175-Arcobacter-sp-MDC1767-DNA-gyrase-sub_300			100		TATTTTGAAGAAAATCCAACACAAGCAAAAGCTGTAATGGAAAAAGCTTT
9-LC121818-Arcobacter-sp-MA5-gyrB-gene-for-DNA-_0			100		CTACATATACAGAAAAAACTCTTTCTTTTGTAAATAATATTAGAACAATT
9-LC121818-Arcobacter-sp-MA5-gyrB-gene-for-DNA-_25			100		TTTTGTAAATAATATTAGAACAATTGATGGTGGTACTCATGAAGCTGGTT
9-LC121818-Arcobacter-sp-MA5-gyrB-gene-for-DNA-_50			100		GATGGTGGTACTCATGAAGCTGGTTTTAAAGCTGGACTAACACGTGCAAT
9-LC121818-Arcobacter-sp-MA5-gyrB-gene-for-DNA-_75			100		TTAAAGCTGGACTAACACGTGCAATTGTTAAATATGTAAATGAAAATGCA
9-LC121818-Arcobacter-sp-MA5-gyrB-gene-for-DNA-_100			100		TGTTAAATATGTAAATGAAAATGCAGCAGCTAGAGAGAAAGATACTAAAA
9-LC121818-Arcobacter-sp-MA5-gyrB-gene-for-DNA-_125			100		GCAGCTAGAGAGAAAGATACTAAAATTACTGGGGATGATGTAAGAGAAGG
9-LC121818-Arcobacter-sp-MA5-gyrB-gene-for-DNA-_150			100		TTACTGGGGATGATGTAAGAGAAGGTCTTATTGCTGTTATCTCTGTAAAA
9-LC121818-Arcobacter-sp-MA5-gyrB-gene-for-DNA-_175			100		TCTTATTGCTGTTATCTCTGTAAAAGTTCCAGAACCACAATTTGAGGGTC
9-LC121818-Arcobacter-sp-MA5-gyrB-gene-for-DNA-_200			100		GTTCCAGAACCACAATTTGAGGGTCAAACTAAAGGTAAATTAGGTTCATC
9-LC121818-Arcobacter-sp-MA5-gyrB-gene-for-DNA-_225			100		AAACTAAAGGTAAATTAGGTTCATCTTATGTAAAACCTATTTGTCAAAAA
9-LC121818-Arcobacter-sp-MA5-gyrB-gene-for-DNA-_250			100		TTATGTAAAACCTATTTGTCAAAAAGTTACTTTTGAATCATTAGTAAAAC
9-LC121818-Arcobacter-sp-MA5-gyrB-gene-for-DNA-_275			100		GTTACTTTTGAATCATTAGTAAAACACTTCGAAGAAAACCCAGCTCAAGC
9-LC121818-Arcobacter-sp-MA5-gyrB-gene-for-DNA-_300			100		ACTTCGAAGAAAACCCAGCTCAAGCTAAAGCTATTATGGAAAAAGCATTA
11-FR717547-Arcobacter-sp-F79-7-partial-gyrB-ge_0			100		GACACTTATGTTGAAAAAACTTTATCTTTTGTAAATAATATTAGAACTAT
11-FR717547-Arcobacter-sp-F79-7-partial-gyrB-ge_25			100		CTTTTGTAAATAATATTAGAACTATTGATGGTGGAACTCACGAAGCTGGA
11-FR717547-Arcobacter-sp-F79-7-partial-gyrB-ge_50			100		TGATGGTGGAACTCACGAAGCTGGATTTAAAGCTGGACTTACAAGAAGTA
11-FR717547-Arcobacter-sp-F79-7-partial-gyrB-ge_75			100		TTTAAAGCTGGACTTACAAGAAGTATTGTTAAATACTTAAATGAAAATGG
11-FR717547-Arcobacter-sp-F79-7-partial-gyrB-ge_100			100		TTGTTAAATACTTAAATGAAAATGGTGCAGCAAGAGAAAAAGATACAAAA
11-FR717547-Arcobacter-sp-F79-7-partial-gyrB-ge_125			100		TGCAGCAAGAGAAAAAGATACAAAAATTACTGGTGATGATGTTAGAGAAG
11-FR717547-Arcobacter-sp-F79-7-partial-gyrB-ge_150			100		ATTACTGGTGATGATGTTAGAGAAGGTTTAATTGCTGTAGTTTCTGTAAA
11-FR717547-Arcobacter-sp-F79-7-partial-gyrB-ge_175			100		GTTTAATTGCTGTAGTTTCTGTAAAAGTTCCAGAACCTCAATTTGAAGGT
11-FR717547-Arcobacter-sp-F79-7-partial-gyrB-ge_200			100		AGTTCCAGAACCTCAATTTGAAGGTCAAACAAAAAGTAAATTAGGTTCAT
11-FR717547-Arcobacter-sp-F79-7-partial-gyrB-ge_225			100		CAAACAAAAAGTAAATTAGGTTCATCATATGTAAAACCAATTACTCAAAA
11-FR717547-Arcobacter-sp-F79-7-partial-gyrB-ge_250			100		CATATGTAAAACCAATTACTCAAAAATTAACTGGTGATGCTTTAGATAAA
11-FR717547-Arcobacter-sp-F79-7-partial-gyrB-ge_275			100		ATTAACTGGTGATGCTTTAGATAAATATTTTGAAGAAAATCCACAACAAG
11-FR717547-Arcobacter-sp-F79-7-partial-gyrB-ge_300			100		TATTTTGAAGAAAATCCACAACAAGCAAAAGCTATTATGGAAAAAGCTTT
12-JF803154-Arcobacter-skirrowii-strain-MDC1736_0			100		GATACTTATGTTGAAAAAACTCTATCTTTTGTAAACAATATTAGAACAAT
12-JF803154-Arcobacter-skirrowii-strain-MDC1736_25			100		CTTTTGTAAACAATATTAGAACAATAGATGGTGGAACTCATGAAGCTGGT
12-JF803154-Arcobacter-skirrowii-strain-MDC1736_50			100		AGATGGTGGAACTCATGAAGCTGGTTTTAAAGCAGGACTTACAAGAAGTA
12-JF803154-Arcobacter-skirrowii-strain-MDC1736_75			100		TTTAAAGCAGGACTTACAAGAAGTATCTCTAAATATTTAAGTGAAAATGC
12-JF803154-Arcobacter-skirrowii-strain-MDC1736_100			100		TCTCTAAATATTTAAGTGAAAATGCAGCTGCTAGAGAAAAAGATGTAAAA
12-JF803154-Arcobacter-skirrowii-strain-MDC1736_125			100		AGCTGCTAGAGAAAAAGATGTAAAAATTACAGGTGATGATGTAAGAGAGG
12-JF803154-Arcobacter-skirrowii-strain-MDC1736_150			100		ATTACAGGTGATGATGTAAGAGAGGGTTTAATTGCTGTTGTTTCAGTTAA
12-JF803154-Arcobacter-skirrowii-strain-MDC1736_175			100		GTTTAATTGCTGTTGTTTCAGTTAAAGTTCCTGAACCTCAATTTGAAGGT
12-JF803154-Arcobacter-skirrowii-strain-MDC1736_200			100		AGTTCCTGAACCTCAATTTGAAGGTCAAACTAAAGGAAAATTAGGAAGCT
12-JF803154-Arcobacter-skirrowii-strain-MDC1736_225			100		CAAACTAAAGGAAAATTAGGAAGCTCTTATGTAAGACCTATTGCACAAAA
12-JF803154-Arcobacter-skirrowii-strain-MDC1736_250			100		CTTATGTAAGACCTATTGCACAAAAACTTACAAGTGATAGTTTAGATAAA
12-JF803154-Arcobacter-skirrowii-strain-MDC1736_275			100		ACTTACAAGTGATAGTTTAGATAAATATTTTGAAGAGAATCCTACTCATG
12-JF803154-Arcobacter-skirrowii-strain-MDC1736_300			100		TATTTTGAAGAGAATCCTACTCATGCAAAAGCTATTATGGAAAAATCTTT
13-KP226596-Arcobacter-pacificus-DNA-gyrase-sub_0			100		TTGAAGTTGATATTGCTTTAATGTATAACTCAACTTACACAGAAAAAACA
13-KP226596-Arcobacter-pacificus-DNA-gyrase-sub_25			100		TAACTCAACTTACACAGAAAAAACAATCTCATTCGTAAATAATATTAGAA
13-KP226596-Arcobacter-pacificus-DNA-gyrase-sub_50			100		ATCTCATTCGTAAATAATATTAGAACAATTGATGGTGGTACTCATGAAGC
13-KP226596-Arcobacter-pacificus-DNA-gyrase-sub_75			100		CAATTGATGGTGGTACTCATGAAGCAGGATTTAAAGCTGGACTTACTAGA
13-KP226596-Arcobacter-pacificus-DNA-gyrase-sub_100			100		AGGATTTAAAGCTGGACTTACTAGAAGTATTACAAAATATTTAAGTGCAA
13-KP226596-Arcobacter-pacificus-DNA-gyrase-sub_125			100		AGTATTACAAAATATTTAAGTGCAAATGCAAATGCAAGAGAAAAAGATGT
13-KP226596-Arcobacter-pacificus-DNA-gyrase-sub_150			100		ATGCAAATGCAAGAGAAAAAGATGTAAAAATTACTGGTGATGATGTAAGA
13-KP226596-Arcobacter-pacificus-DNA-gyrase-sub_175			100		AAAAATTACTGGTGATGATGTAAGAGAAGGTTTAATTGCAATTGTTTCAG
13-KP226596-Arcobacter-pacificus-DNA-gyrase-sub_200			100		GAAGGTTTAATTGCAATTGTTTCAGTAAAAGTTCCTGAACCACAATTTGA
13-KP226596-Arcobacter-pacificus-DNA-gyrase-sub_225			100		TAAAAGTTCCTGAACCACAATTTGAGGGTCAAACTAAAGGTAAATTAGGA
13-KP226596-Arcobacter-pacificus-DNA-gyrase-sub_250			100		GGGTCAAACTAAAGGTAAATTAGGATCTTCATATGTAAAACCAATTACTC
13-KP226596-Arcobacter-pacificus-DNA-gyrase-sub_275			100		TCTTCATATGTAAAACCAATTACTCAAAAATTAACTGGTGAAGCTTTAGA
13-KP226596-Arcobacter-pacificus-DNA-gyrase-sub_300			100		AAAAATTAACTGGTGAAGCTTTAGATAAATATTTTGAAGAAAATCCTACT
14-JF803163-Arcobacter-nitrofigilis-strain-MDC1_0			100		GATACTTATGTTGAAAAAACTTTATCATTTGTAAATAATATTAGAACAAT
14-JF803163-Arcobacter-nitrofigilis-strain-MDC1_25			100		CATTTGTAAATAATATTAGAACAATTGATGGGGGAACTCATGAGGCTGGA
14-JF803163-Arcobacter-nitrofigilis-strain-MDC1_50			100		TGATGGGGGAACTCATGAGGCTGGATTTAAAGCTGGACTTACAAGAAGTA
14-JF803163-Arcobacter-nitrofigilis-strain-MDC1_75			100		TTTAAAGCTGGACTTACAAGAAGTATTGTTAAATATTTAAATGAAAATGC
14-JF803163-Arcobacter-nitrofigilis-strain-MDC1_100			100		TTGTTAAATATTTAAATGAAAATGCAGCAGCTAGAGAAAAAGATACAAAA
14-JF803163-Arcobacter-nitrofigilis-strain-MDC1_125			100		AGCAGCTAGAGAAAAAGATACAAAAATTACAGGTGATGATGTAAGAGAAG
14-JF803163-Arcobacter-nitrofigilis-strain-MDC1_150			100		ATTACAGGTGATGATGTAAGAGAAGGTCTTATTGCTATTATTTCTGTAAA
14-JF803163-Arcobacter-nitrofigilis-strain-MDC1_175			100		GTCTTATTGCTATTATTTCTGTAAAAGTTCCAGAACCTCAATTTGAAGGT
14-JF803163-Arcobacter-nitrofigilis-strain-MDC1_200			100		AGTTCCAGAACCTCAATTTGAAGGTCAAACAAAAGGTAAACTTGGAAGCT
14-JF803163-Arcobacter-nitrofigilis-strain-MDC1_225			100		CAAACAAAAGGTAAACTTGGAAGCTCTTATGTAAAACCTATTTGTCAAAG
14-JF803163-Arcobacter-nitrofigilis-strain-MDC1_250			100		CTTATGTAAAACCTATTTGTCAAAGATTAACATCTGAACAATTAGATAAA
14-JF803163-Arcobacter-nitrofigilis-strain-MDC1_275			100		ATTAACATCTGAACAATTAGATAAATATTTTGAAGAAAATCCAGCACAAG
14-JF803163-Arcobacter-nitrofigilis-strain-MDC1_300			100		TATTTTGAAGAAAATCCAGCACAAGCAAAAGCTATCATGGATAAAGCTTT
15-GU291970-Arcobacter-mytili-strain-T234-gyras_0			100		TCTTCATATACAGAAAAAACTATTTCTTTTGTAAATAATATTAGAACAAT
15-GU291970-Arcobacter-mytili-strain-T234-gyras_25			100		CTTTTGTAAATAATATTAGAACAATTGATGGTGGAACACATGAAGCTGGA
15-GU291970-Arcobacter-mytili-strain-T234-gyras_50			100		TGATGGTGGAACACATGAAGCTGGATTTAAAGCTGGACTTACAAGAAGTA
15-GU291970-Arcobacter-mytili-strain-T234-gyras_75			100		TTTAAAGCTGGACTTACAAGAAGTATTGTTAAATACTTAAATGCAAATGC
15-GU291970-Arcobacter-mytili-strain-T234-gyras_100			100		TTGTTAAATACTTAAATGCAAATGCAAATGCAAGAGAAAAAGATACTAAA
15-GU291970-Arcobacter-mytili-strain-T234-gyras_125			100		AAATGCAAGAGAAAAAGATACTAAAATTACAGGTGATGATGTAAGAGAAG
15-GU291970-Arcobacter-mytili-strain-T234-gyras_150			100		ATTACAGGTGATGATGTAAGAGAAGGTCTTATTGCTGTTGTATCTGTAAA
15-GU291970-Arcobacter-mytili-strain-T234-gyras_175			100		GTCTTATTGCTGTTGTATCTGTAAAAGTTCCTGAACCACAATTTGAAGGA
15-GU291970-Arcobacter-mytili-strain-T234-gyras_200			100		AGTTCCTGAACCACAATTTGAAGGACAAACTAAAGGAAAACTTGGTTCTT
15-GU291970-Arcobacter-mytili-strain-T234-gyras_225			100		CAAACTAAAGGAAAACTTGGTTCTTCTTATGTTAAGCCAATTACACAAAA
15-GU291970-Arcobacter-mytili-strain-T234-gyras_250			100		CTTATGTTAAGCCAATTACACAAAAATTAGCTGGTGAACAATTAGATAAA
15-GU291970-Arcobacter-mytili-strain-T234-gyras_275			100		ATTAGCTGGTGAACAATTAGATAAATATTTTGAAGAAAATCCAACGGCAG
15-GU291970-Arcobacter-mytili-strain-T234-gyras_300			100		TATTTTGAAGAAAATCCAACGGCAGCAAAAGCTATTATGGAAAAAGCTTT
16-JF803179-Arcobacter-molluscorum-strain-MDC17_0			100		ACTTCATATACAGAAAAAACTATATCTTTTGTAAATAATATTAGAACAAT
16-JF803179-Arcobacter-molluscorum-strain-MDC17_25			100		CTTTTGTAAATAATATTAGAACAATTGATGGTGGTACTCATGAAGCTGGT
16-JF803179-Arcobacter-molluscorum-strain-MDC17_50			100		TGATGGTGGTACTCATGAAGCTGGTTTTAAAGCAGGACTTACTAGAAGTA
16-JF803179-Arcobacter-molluscorum-strain-MDC17_75			100		TTTAAAGCAGGACTTACTAGAAGTATAGTTAAATATTTAAATAATAACGC
16-JF803179-Arcobacter-molluscorum-strain-MDC17_100			100		TAGTTAAATATTTAAATAATAACGCAAATGCAAGAGAAAAAGATACTAAA
16-JF803179-Arcobacter-molluscorum-strain-MDC17_125			100		AAATGCAAGAGAAAAAGATACTAAAATTACAGGTGATGATGTAAGAGAAG
16-JF803179-Arcobacter-molluscorum-strain-MDC17_150			100		ATTACAGGTGATGATGTAAGAGAAGGTCTTATTGCAATTGTTTCAGTTAA
16-JF803179-Arcobacter-molluscorum-strain-MDC17_175			100		GTCTTATTGCAATTGTTTCAGTTAAAGTTCCAGAACCACAATTTGAAGGT
16-JF803179-Arcobacter-molluscorum-strain-MDC17_200			100		AGTTCCAGAACCACAATTTGAAGGTCAAACAAAAGGTAAATTAGGTTCAT
16-JF803179-Arcobacter-molluscorum-strain-MDC17_225			100		CAAACAAAAGGTAAATTAGGTTCATCATATGTAAAACCAATTACTCAAAA
16-JF803179-Arcobacter-molluscorum-strain-MDC17_250			100		CATATGTAAAACCAATTACTCAAAAATTAACTGGTGAACAACTAGATAAA
16-JF803179-Arcobacter-molluscorum-strain-MDC17_275			100		ATTAACTGGTGAACAACTAGATAAATATTTTGAAGAAAATCCAAATGAAG
16-JF803179-Arcobacter-molluscorum-strain-MDC17_300			100		TATTTTGAAGAAAATCCAAATGAAGCTAAAGCTATTATGGATAAAGCTTT
17-JF803177-Arcobacter-marinus-strain-MDC1741-D_0			100		TCTTCATATACAGAAAAAACTATCTCTTTTGTAAATAATATTAGAACAAT
17-JF803177-Arcobacter-marinus-strain-MDC1741-D_25			100		CTTTTGTAAATAATATTAGAACAATAGATGGTGGTACTCATGAAGCTGGT
17-JF803177-Arcobacter-marinus-strain-MDC1741-D_50			100		AGATGGTGGTACTCATGAAGCTGGTTTTAAAGCTGGTCTTACTAGAAGTA
17-JF803177-Arcobacter-marinus-strain-MDC1741-D_75			100		TTTAAAGCTGGTCTTACTAGAAGTATTGTTAAATATTTAAATAATAATGC
17-JF803177-Arcobacter-marinus-strain-MDC1741-D_100			100		TTGTTAAATATTTAAATAATAATGCAAATGCTAGAGAAAAAGATACAAAA
17-JF803177-Arcobacter-marinus-strain-MDC1741-D_125			100		AAATGCTAGAGAAAAAGATACAAAAATTACAGGTGATGATGTAAGAGAAG
17-JF803177-Arcobacter-marinus-strain-MDC1741-D_150			100		ATTACAGGTGATGATGTAAGAGAAGGTTTAATAGCTGTTGTTTCTGTAAA
17-JF803177-Arcobacter-marinus-strain-MDC1741-D_175			100		GTTTAATAGCTGTTGTTTCTGTAAAAGTTCCAGAACCACAATTTGAAGGA
17-JF803177-Arcobacter-marinus-strain-MDC1741-D_200			100		AGTTCCAGAACCACAATTTGAAGGACAAACTAAAGGTAAACTAGGTTCTT
17-JF803177-Arcobacter-marinus-strain-MDC1741-D_225			100		CAAACTAAAGGTAAACTAGGTTCTTCTTATGTAAAACCTATTTCTCAAAA
17-JF803177-Arcobacter-marinus-strain-MDC1741-D_250			100		CTTATGTAAAACCTATTTCTCAAAAATTAACTGGTGAACAACTAGATAAA
17-JF803177-Arcobacter-marinus-strain-MDC1741-D_275			100		ATTAACTGGTGAACAACTAGATAAATATTTTGAAGAAAATCCAACAGCAG
17-JF803177-Arcobacter-marinus-strain-MDC1741-D_300			100		TATTTTGAAGAAAATCCAACAGCAGCTAAATCAATAATGGATAAAGCTTT
18-JF803176-Arcobacter-halophilus-strain-MDC127_0			100		TCTTCTTATACAGAAAAAACTATTTCATTTGTAAATAATATTAGAACAAT
18-JF803176-Arcobacter-halophilus-strain-MDC127_25			100		CATTTGTAAATAATATTAGAACAATTGATGGTGGTACACATGAAGCTGGT
18-JF803176-Arcobacter-halophilus-strain-MDC127_50			100		TGATGGTGGTACACATGAAGCTGGTTTTAAAGCTGGACTTACTAGAAGTA
18-JF803176-Arcobacter-halophilus-strain-MDC127_75			100		TTTAAAGCTGGACTTACTAGAAGTATTGTTAAATATTTAAATAATAATGC
18-JF803176-Arcobacter-halophilus-strain-MDC127_100			100		TTGTTAAATATTTAAATAATAATGCAAATGCTAGAGAAAAAGATACAAAA
18-JF803176-Arcobacter-halophilus-strain-MDC127_125			100		AAATGCTAGAGAAAAAGATACAAAAATTACAGGTGATGATGTAAGAGAAG
18-JF803176-Arcobacter-halophilus-strain-MDC127_150			100		ATTACAGGTGATGATGTAAGAGAAGGTTTAATTGCAGTAGTTTCTGTAAA
18-JF803176-Arcobacter-halophilus-strain-MDC127_175			100		GTTTAATTGCAGTAGTTTCTGTAAAAGTTCCTGAACCACAATTTGAAGGA
18-JF803176-Arcobacter-halophilus-strain-MDC127_200			100		AGTTCCTGAACCACAATTTGAAGGACAAACAAAAGGTAAACTTGGAAGTT
18-JF803176-Arcobacter-halophilus-strain-MDC127_225			100		CAAACAAAAGGTAAACTTGGAAGTTCATATGTAAAACCAATAGCACAAAA
18-JF803176-Arcobacter-halophilus-strain-MDC127_250			100		CATATGTAAAACCAATAGCACAAAAATTAACTGGTGAACAATTAGATAAA
18-JF803176-Arcobacter-halophilus-strain-MDC127_275			100		ATTAACTGGTGAACAATTAGATAAATATTTTGAAGAGAATCCAACTGCAG
18-JF803176-Arcobacter-halophilus-strain-MDC127_300			100		TATTTTGAAGAGAATCCAACTGCAGCAAAAGCAATCATGGATAAAGCTTT
19-HG932565-Arcobacter-ebronensis-partial-gyrB-_0			100		TCAACTTATGTTGAAAAAACTCTTTCATTTGTAAATAATATTAGAACTAT
19-HG932565-Arcobacter-ebronensis-partial-gyrB-_25			100		CATTTGTAAATAATATTAGAACTATTGATGGTGGAACTCACGAAGCTGGT
19-HG932565-Arcobacter-ebronensis-partial-gyrB-_50			100		TGATGGTGGAACTCACGAAGCTGGTTTTAAAGCAGGACTTACAAGAAGTA
19-HG932565-Arcobacter-ebronensis-partial-gyrB-_75			100		TTTAAAGCAGGACTTACAAGAAGTATTGTTAAATATCTAAATGCAAATGC
19-HG932565-Arcobacter-ebronensis-partial-gyrB-_100			100		TTGTTAAATATCTAAATGCAAATGCAAATGCAAGGGAAAAAGATACAAAA
19-HG932565-Arcobacter-ebronensis-partial-gyrB-_125			100		AAATGCAAGGGAAAAAGATACAAAAATTACAGGTGATGATGTAAGAGAAG
19-HG932565-Arcobacter-ebronensis-partial-gyrB-_150			100		ATTACAGGTGATGATGTAAGAGAAGGTCTTATTGCAGTTGTTTCAGTTAG
19-HG932565-Arcobacter-ebronensis-partial-gyrB-_175			100		GTCTTATTGCAGTTGTTTCAGTTAGAGTTCCTGAGCCACAATTTGAAGGT
19-HG932565-Arcobacter-ebronensis-partial-gyrB-_200			100		AGTTCCTGAGCCACAATTTGAAGGTCAAACAAAAGGTAAACTTGGATCTT
19-HG932565-Arcobacter-ebronensis-partial-gyrB-_225			100		CAAACAAAAGGTAAACTTGGATCTTCTTATGTAAAACCAATTTGTCAAAA
19-HG932565-Arcobacter-ebronensis-partial-gyrB-_250			100		CTTATGTAAAACCAATTTGTCAAAAATTAACTTCTGAACAATTAGATAAA
19-HG932565-Arcobacter-ebronensis-partial-gyrB-_275			100		ATTAACTTCTGAACAATTAGATAAATATTTTGAAGAGAACCCTGCTCAAG
19-HG932565-Arcobacter-ebronensis-partial-gyrB-_300			100		TATTTTGAAGAGAACCCTGCTCAAGCTAAAGCTGTAATGGAAAAAGCATT
20-HQ121504-Arcobacter-defluvii-strain-SW30-2-G_0			100		GAAACTTATGTTGAAAAAACTTTATCATTTGTAAATAATATCAGAACAAT
20-HQ121504-Arcobacter-defluvii-strain-SW30-2-G_25			100		CATTTGTAAATAATATCAGAACAATTGATGGAGGAACTCATGAAGCTGGA
20-HQ121504-Arcobacter-defluvii-strain-SW30-2-G_50			100		TGATGGAGGAACTCATGAAGCTGGATTTAAAGCAGGTCTTACAAGAAGTA
20-HQ121504-Arcobacter-defluvii-strain-SW30-2-G_75			100		TTTAAAGCAGGTCTTACAAGAAGTATTGTTAAATATTTAAATGAGAATGC
20-HQ121504-Arcobacter-defluvii-strain-SW30-2-G_100			100		TTGTTAAATATTTAAATGAGAATGCAGCAGCACGTGAAAAAGATACAAAA
20-HQ121504-Arcobacter-defluvii-strain-SW30-2-G_125			100		AGCAGCACGTGAAAAAGATACAAAAATTACTGGTGATGACGTAAGAGAAG
20-HQ121504-Arcobacter-defluvii-strain-SW30-2-G_150			100		ATTACTGGTGATGACGTAAGAGAAGGTTTAATTGCAGTTGTTTCAGTAAA
20-HQ121504-Arcobacter-defluvii-strain-SW30-2-G_175			100		GTTTAATTGCAGTTGTTTCAGTAAAAGTTCCTGAACCTCAATTTGAAGGA
20-HQ121504-Arcobacter-defluvii-strain-SW30-2-G_200			100		AGTTCCTGAACCTCAATTTGAAGGACAAACAAAAAGTAAATTAGGTTCTT
20-HQ121504-Arcobacter-defluvii-strain-SW30-2-G_225			100		CAAACAAAAAGTAAATTAGGTTCTTCTTATGTAAAAGCAATTACTCAAAA
20-HQ121504-Arcobacter-defluvii-strain-SW30-2-G_250			100		CTTATGTAAAAGCAATTACTCAAAAATTAACTGGTGATGCATTAGATAAA
20-HQ121504-Arcobacter-defluvii-strain-SW30-2-G_275			100		ATTAACTGGTGATGCATTAGATAAATATTTTGAAGAAAATCCAACTCAAG
20-HQ121504-Arcobacter-defluvii-strain-SW30-2-G_300			100		TATTTTGAAGAAAATCCAACTCAAGCTAAAGCTATTATGGAAAAAGCTTT
21-KM365485-Arcobacter-cryaerophilus-strain-UPE_0			100		GATACATACATTGAAAAAACTCTATCTTTTGTAAATAATATTAGAACAAT
21-KM365485-Arcobacter-cryaerophilus-strain-UPE_25			100		CTTTTGTAAATAATATTAGAACAATTGATGGTGGAACTCATGAAGCTGGT
21-KM365485-Arcobacter-cryaerophilus-strain-UPE_50			100		TGATGGTGGAACTCATGAAGCTGGTTTTAAAGCTGGACTTACAAGAAGTA
21-KM365485-Arcobacter-cryaerophilus-strain-UPE_75			100		TTTAAAGCTGGACTTACAAGAAGTATCTCTAAATATTTAAGTGAAAATGC
21-KM365485-Arcobacter-cryaerophilus-strain-UPE_100			100		TCTCTAAATATTTAAGTGAAAATGCAGCTGCAAGAGAAAAAGATGCAAAA
21-KM365485-Arcobacter-cryaerophilus-strain-UPE_125			100		AGCTGCAAGAGAAAAAGATGCAAAAATAACTGGAGATGATGTAAGAGAAG
21-KM365485-Arcobacter-cryaerophilus-strain-UPE_150			100		ATAACTGGAGATGATGTAAGAGAAGGTCTTATTGCAGTTGTTTCTGTAAA
21-KM365485-Arcobacter-cryaerophilus-strain-UPE_175			100		GTCTTATTGCAGTTGTTTCTGTAAAAGTTCCAGAACCACAATTTGAAGGT
21-KM365485-Arcobacter-cryaerophilus-strain-UPE_200			100		AGTTCCAGAACCACAATTTGAAGGTCAAACAAAAGGGAAATTAGGAAGTT
21-KM365485-Arcobacter-cryaerophilus-strain-UPE_225			100		CAAACAAAAGGGAAATTAGGAAGTTCTTATGTAAGACCAATTGCACAAAA
21-KM365485-Arcobacter-cryaerophilus-strain-UPE_250			100		CTTATGTAAGACCAATTGCACAAAAACTTACAAGTGATAATTTAGATAAA
21-KM365485-Arcobacter-cryaerophilus-strain-UPE_275			100		ACTTACAAGTGATAATTTAGATAAATATTTTGAAGAAAATCCAACTCATG
21-KM365485-Arcobacter-cryaerophilus-strain-UPE_300			100		TATTTTGAAGAAAATCCAACTCATGCAAGAGCTGTAATGGAAAAAGCTTT
22-HE565379-Arcobacter-cloacae-partial-gyrB-gen_0			100		GATACTTATGTTGAAAAAACTTTGTCTTTTGTAAATAATATCAGAACAAT
22-HE565379-Arcobacter-cloacae-partial-gyrB-gen_25			100		CTTTTGTAAATAATATCAGAACAATTGATGGGGGAACTCATGAGGCTGGT
22-HE565379-Arcobacter-cloacae-partial-gyrB-gen_50			100		TGATGGGGGAACTCATGAGGCTGGTTTTAAAGCGGGACTTACAAGAAGTA
22-HE565379-Arcobacter-cloacae-partial-gyrB-gen_75			100		TTTAAAGCGGGACTTACAAGAAGTATTGTTAAATATTTAAATGAAAATGC
22-HE565379-Arcobacter-cloacae-partial-gyrB-gen_100			100		TTGTTAAATATTTAAATGAAAATGCAGCAGCTAGAGAAAAAGATACAAAA
22-HE565379-Arcobacter-cloacae-partial-gyrB-gen_125			100		AGCAGCTAGAGAAAAAGATACAAAAATTACTGGTGATGATGTAAGAGAAG
22-HE565379-Arcobacter-cloacae-partial-gyrB-gen_150			100		ATTACTGGTGATGATGTAAGAGAAGGATTAATTGCAGTTATTTCTGTAAA
22-HE565379-Arcobacter-cloacae-partial-gyrB-gen_175			100		GATTAATTGCAGTTATTTCTGTAAAAGTTCCAGAACCTCAATTTGAAGGT
22-HE565379-Arcobacter-cloacae-partial-gyrB-gen_200			100		AGTTCCAGAACCTCAATTTGAAGGTCAAACTAAAAGTAAATTAGGTTCTT
22-HE565379-Arcobacter-cloacae-partial-gyrB-gen_225			100		CAAACTAAAAGTAAATTAGGTTCTTCTTATGTAAAAGCAATTACTCAAAA
22-HE565379-Arcobacter-cloacae-partial-gyrB-gen_250			100		CTTATGTAAAAGCAATTACTCAAAAATTAACTGGTGATGCATTAGATAAA
22-HE565379-Arcobacter-cloacae-partial-gyrB-gen_275			100		ATTAACTGGTGATGCATTAGATAAATATTTTGAAGAAAATCCTACTCAAG
22-HE565379-Arcobacter-cloacae-partial-gyrB-gen_300			100		TATTTTGAAGAAAATCCTACTCAAGCAAAAGCAATTATGGAAAAAGCATT
23-JF803151-Arcobacter-cibarius-strain-MDC1732-_0			100		GATACATACATTGAAAAAACTTTATCTTTTGTAAATAATATTAGAACAAT
23-JF803151-Arcobacter-cibarius-strain-MDC1732-_25			100		CTTTTGTAAATAATATTAGAACAATAGATGGGGGAACTCATGAAGCTGGA
23-JF803151-Arcobacter-cibarius-strain-MDC1732-_50			100		AGATGGGGGAACTCATGAAGCTGGATTTAAAGCAGGACTTACAAGAAGTA
23-JF803151-Arcobacter-cibarius-strain-MDC1732-_75			100		TTTAAAGCAGGACTTACAAGAAGTATTTCAAAATATTTAAGTGAAAATGC
23-JF803151-Arcobacter-cibarius-strain-MDC1732-_100			100		TTTCAAAATATTTAAGTGAAAATGCAGCAGCTAGAGAAAAAGATGCAAAA
23-JF803151-Arcobacter-cibarius-strain-MDC1732-_125			100		AGCAGCTAGAGAAAAAGATGCAAAAATTACAGGTGATGATGTAAGAGAAG
23-JF803151-Arcobacter-cibarius-strain-MDC1732-_150			100		ATTACAGGTGATGATGTAAGAGAAGGTCTTATTGCAGTTGTTTCTGTAAA
23-JF803151-Arcobacter-cibarius-strain-MDC1732-_175			100		GTCTTATTGCAGTTGTTTCTGTAAAAGTTCCAGAACCTCAATTTGAAGGT
23-JF803151-Arcobacter-cibarius-strain-MDC1732-_200			100		AGTTCCAGAACCTCAATTTGAAGGTCAAACAAAAGGAAAATTAGGAAGTT
23-JF803151-Arcobacter-cibarius-strain-MDC1732-_225			100		CAAACAAAAGGAAAATTAGGAAGTTCTTATGTAAGACCAATCGCACAAAA
23-JF803151-Arcobacter-cibarius-strain-MDC1732-_250			100		CTTATGTAAGACCAATCGCACAAAAACTTACAAGTGATAATTTAGATAAA
23-JF803151-Arcobacter-cibarius-strain-MDC1732-_275			100		ACTTACAAGTGATAATTTAGATAAATATTTTGAAGAAAATCCAACACATG
23-JF803151-Arcobacter-cibarius-strain-MDC1732-_300			100		TATTTTGAAGAAAATCCAACACATGCACGTGCAGTAATGGAAAAAGCTTT
24-JF803159-Arcobacter-butzleri-strain-MDC1735-_0			100		GATACTTACATAGAAAAAACTTTATCATTTGTAAATAATATTAGAACTAT
24-JF803159-Arcobacter-butzleri-strain-MDC1735-_25			100		CATTTGTAAATAATATTAGAACTATTGATGGTGGAACTCATGAAGCTGGA
24-JF803159-Arcobacter-butzleri-strain-MDC1735-_50			100		TGATGGTGGAACTCATGAAGCTGGATTTAAAGCAGGACTTACTAGAAGTA
24-JF803159-Arcobacter-butzleri-strain-MDC1735-_75			100		TTTAAAGCAGGACTTACTAGAAGTATTTCTAAATATTTAAGTGAAAATGC
24-JF803159-Arcobacter-butzleri-strain-MDC1735-_100			100		TTTCTAAATATTTAAGTGAAAATGCAGCAGCAAGAGAAAAAGATACAAAA
24-JF803159-Arcobacter-butzleri-strain-MDC1735-_125			100		AGCAGCAAGAGAAAAAGATACAAAAATTACTGGAGATGATGTAAGAGAAG
24-JF803159-Arcobacter-butzleri-strain-MDC1735-_150			100		ATTACTGGAGATGATGTAAGAGAAGGTTTAATAGCAGTAGTTTCTGTAAA
24-JF803159-Arcobacter-butzleri-strain-MDC1735-_175			100		GTTTAATAGCAGTAGTTTCTGTAAAAGTTCCTGAACCTCAATTTGAAGGT
24-JF803159-Arcobacter-butzleri-strain-MDC1735-_200			100		AGTTCCTGAACCTCAATTTGAAGGTCAAACAAAAGGAAAATTAGGAAGTT
24-JF803159-Arcobacter-butzleri-strain-MDC1735-_225			100		CAAACAAAAGGAAAATTAGGAAGTTCTTATGTAAGACCAATTGCTCAAAA
24-JF803159-Arcobacter-butzleri-strain-MDC1735-_250			100		CTTATGTAAGACCAATTGCTCAAAAGTTAACTGGAGATAATTTAGATAAG
24-JF803159-Arcobacter-butzleri-strain-MDC1735-_275			100		GTTAACTGGAGATAATTTAGATAAGTATTTTGAAGAAAATCCAACTCATG
24-JF803159-Arcobacter-butzleri-strain-MDC1735-_300			100		TATTTTGAAGAAAATCCAACTCATGCAAAAGCTATTATGGAAAAAGCTTT
25-HE565364-Arcobacter-bivalviorum-partial-gyrB_0			100		TCAACATATACTGAAAAAACAATCTCTTTTGTAAATAATATTAGAACTAT
25-HE565364-Arcobacter-bivalviorum-partial-gyrB_25			100		CTTTTGTAAATAATATTAGAACTATTGATGGTGGTACACACGAAGCTGGT
25-HE565364-Arcobacter-bivalviorum-partial-gyrB_50			100		TGATGGTGGTACACACGAAGCTGGTTTTAAAGCTGGACTTACAAGATCAA
25-HE565364-Arcobacter-bivalviorum-partial-gyrB_75			100		TTTAAAGCTGGACTTACAAGATCAATTGTAAAGTATGTAAATAATAATGC
25-HE565364-Arcobacter-bivalviorum-partial-gyrB_100			100		TTGTAAAGTATGTAAATAATAATGCAGCTGCAAGAGAAAAAGATACTAAA
25-HE565364-Arcobacter-bivalviorum-partial-gyrB_125			100		AGCTGCAAGAGAAAAAGATACTAAAATTACTGGTGATGATGTAAGAGAAG
25-HE565364-Arcobacter-bivalviorum-partial-gyrB_150			100		ATTACTGGTGATGATGTAAGAGAAGGTCTTATTGCTGTTGTTTCTGTTAA
25-HE565364-Arcobacter-bivalviorum-partial-gyrB_175			100		GTCTTATTGCTGTTGTTTCTGTTAAAGTTCCAGAGCCACAATTTGAAGGT
25-HE565364-Arcobacter-bivalviorum-partial-gyrB_200			100		AGTTCCAGAGCCACAATTTGAAGGTCAAACAAAAGGAAAATTAGGTTCTT
25-HE565364-Arcobacter-bivalviorum-partial-gyrB_225			100		CAAACAAAAGGAAAATTAGGTTCTTCTTATGTAAAACCTATTTGTCAAAA
25-HE565364-Arcobacter-bivalviorum-partial-gyrB_250			100		CTTATGTAAAACCTATTTGTCAAAAATTAACTAATGAAATGTTAGATAAA
25-HE565364-Arcobacter-bivalviorum-partial-gyrB_275			100		ATTAACTAATGAAATGTTAGATAAATATTTTGAAGAGAACCCAACACAAG
25-HE565364-Arcobacter-bivalviorum-partial-gyrB_300			100		TATTTTGAAGAGAACCCAACACAAGCAAAAGCTGTGATGGAAAAAGCTTT
26-HG932570-Arcobacter-aquimarinus-partial-gyrB_0			100		GATACTTATGTTGAAAAAACTTTATCTTTTGTAAATAATATTAGAACAAT
26-HG932570-Arcobacter-aquimarinus-partial-gyrB_25			100		CTTTTGTAAATAATATTAGAACAATTGATGGTGGAACTCATGAAGCTGGA
26-HG932570-Arcobacter-aquimarinus-partial-gyrB_50			100		TGATGGTGGAACTCATGAAGCTGGATTTAAAGCAGGACTTACAAGAAGTA
26-HG932570-Arcobacter-aquimarinus-partial-gyrB_75			100		TTTAAAGCAGGACTTACAAGAAGTATTGTTAAATATTTAAATGAAAATGC
26-HG932570-Arcobacter-aquimarinus-partial-gyrB_100			100		TTGTTAAATATTTAAATGAAAATGCAGCAGCTAGAGAAAAAGATACAAAA
26-HG932570-Arcobacter-aquimarinus-partial-gyrB_125			100		AGCAGCTAGAGAAAAAGATACAAAAATTACTGGTGATGATGTAAGAGAAG
26-HG932570-Arcobacter-aquimarinus-partial-gyrB_150			100		ATTACTGGTGATGATGTAAGAGAAGGATTGATTGCAGTTATTTCTGTAAA
26-HG932570-Arcobacter-aquimarinus-partial-gyrB_175			100		GATTGATTGCAGTTATTTCTGTAAAAGTTCCAGAACCTCAATTTGAAGGT
26-HG932570-Arcobacter-aquimarinus-partial-gyrB_200			100		AGTTCCAGAACCTCAATTTGAAGGTCAAACAAAAAGTAAATTAGGTTCTT
26-HG932570-Arcobacter-aquimarinus-partial-gyrB_225			100		CAAACAAAAAGTAAATTAGGTTCTTCTTATGTAAAAGCAATTACTCAAAA
26-HG932570-Arcobacter-aquimarinus-partial-gyrB_250			100		CTTATGTAAAAGCAATTACTCAAAAATTAACTGGTGATGCATTAGATAAA
26-HG932570-Arcobacter-aquimarinus-partial-gyrB_275			100		ATTAACTGGTGATGCATTAGATAAATATTTTGAAGAAAATCCTACTCAAG
26-HG932570-Arcobacter-aquimarinus-partial-gyrB_300			100		TATTTTGAAGAAAATCCTACTCAAGCAAAAGCTATTATGGAAAAAGCATT
27-LK392365-Arcobacter-anaerophilus-partial-gyr_0			100		TCAACATATACTGAAAAAACACTATCTTTTGTTAATAATATTAGAACAAT
27-LK392365-Arcobacter-anaerophilus-partial-gyr_25			100		CTTTTGTTAATAATATTAGAACAATAGACGGCGGTACTCATGAAGCAGGT
27-LK392365-Arcobacter-anaerophilus-partial-gyr_50			100		AGACGGCGGTACTCATGAAGCAGGTTTTAAAGCCGGACTTACAAGAGCAA
27-LK392365-Arcobacter-anaerophilus-partial-gyr_75			100		TTTAAAGCCGGACTTACAAGAGCAATTGTTAAATACGTAAATAATAATGC
27-LK392365-Arcobacter-anaerophilus-partial-gyr_100			100		TTGTTAAATACGTAAATAATAATGCAAATGCCAGAGAAAAAGATACTAAA
27-LK392365-Arcobacter-anaerophilus-partial-gyr_125			100		AAATGCCAGAGAAAAAGATACTAAAATTACAGGTGATGACGTAAGAGAAG
27-LK392365-Arcobacter-anaerophilus-partial-gyr_150			100		ATTACAGGTGATGACGTAAGAGAAGGTCTTCTTGCGGTTGTTTCCGTTAA
27-LK392365-Arcobacter-anaerophilus-partial-gyr_175			100		GTCTTCTTGCGGTTGTTTCCGTTAAAGTGCCTGAACCTCAATTTGAAGGT
27-LK392365-Arcobacter-anaerophilus-partial-gyr_200			100		AGTGCCTGAACCTCAATTTGAAGGTCAAACAAAAGGAAAGCTAGGATCAT
27-LK392365-Arcobacter-anaerophilus-partial-gyr_225			100		CAAACAAAAGGAAAGCTAGGATCATCATACGTTAAACCTATTTGCCAAAA
27-LK392365-Arcobacter-anaerophilus-partial-gyr_250			100		CATACGTTAAACCTATTTGCCAAAAATTAACAAATGAAAAATTAGATAAA
27-LK392365-Arcobacter-anaerophilus-partial-gyr_275			100		ATTAACAAATGAAAAATTAGATAAATATTTTGAAGAGAATCCACAACAAG
27-LK392365-Arcobacter-anaerophilus-partial-gyr_300			100		TATTTTGAAGAGAATCCACAACAAGCAAAAGCTATTATGGATAAAGCTTT
28-DQ341304-Roseovarius-crassostreae-isolate-OB_0			100		ATGGGAAGCGCAGGTTGTTCGCATGCGAATGACCGAGAGCGGCTCTCAGG
28-DQ341304-Roseovarius-crassostreae-isolate-OB_25			100		CGAATGACCGAGAGCGGCTCTCAGGAATTGGTCTGTAACCTTCTCGGCAG
28-DQ341304-Roseovarius-crassostreae-isolate-OB_50			100		AATTGGTCTGTAACCTTCTCGGCAGATTTTGCCTTGCAAAATCGCCTGTC
28-DQ341304-Roseovarius-crassostreae-isolate-OB_75			100		ATTTTGCCTTGCAAAATCGCCTGTCAGGTATCCGCGAATTGAACAATTCG
28-DQ341304-Roseovarius-crassostreae-isolate-OB_100			100		AGGTATCCGCGAATTGAACAATTCGCTTCAGGGGCCTTAGCTCAGTTGGT
28-DQ341304-Roseovarius-crassostreae-isolate-OB_125			100		CTTCAGGGGCCTTAGCTCAGTTGGTAGAGCGCCTGCTTTGCAAGCAGGAT
28-DQ341304-Roseovarius-crassostreae-isolate-OB_150			100		AGAGCGCCTGCTTTGCAAGCAGGATGTCAGGAGTTCGAATCTCCTAGGCT
28-DQ341304-Roseovarius-crassostreae-isolate-OB_175			100		GTCAGGAGTTCGAATCTCCTAGGCTCCACCAAAGCTTTTTCCGCAGGAAA
28-DQ341304-Roseovarius-crassostreae-isolate-OB_200			100		CCACCAAAGCTTTTTCCGCAGGAAAAAGCGAAACGAGCGGCAGATTATTC
28-DQ341304-Roseovarius-crassostreae-isolate-OB_225			100		AAGCGAAACGAGCGGCAGATTATTCGCGCAGCGAATGATCGAGAGCGACC
28-DQ341304-Roseovarius-crassostreae-isolate-OB_250			100		GCGCAGCGAATGATCGAGAGCGACCCCAAGGGATCAAATCAGCAAGCACT
28-DQ341304-Roseovarius-crassostreae-isolate-OB_275			100		CCAAGGGATCAAATCAGCAAGCACTTTAGAGTGTTTGCTCATTCGATCCA
28-DQ341304-Roseovarius-crassostreae-isolate-OB_300			100		TTAGAGTGTTTGCTCATTCGATCCATCGAATGACCCTAATTTACATCGTA
29-DQ341302-Roseovarius-crassostreae-isolate-CC_0			100		ATGGGAAGCGCAGGTTATTCGCATGCGAATGACCGAGAGCGGCTCACAGG
29-DQ341302-Roseovarius-crassostreae-isolate-CC_25			100		CGAATGACCGAGAGCGGCTCACAGGAATTGGTCTGTAACCTTCTCGGCAG
29-DQ341302-Roseovarius-crassostreae-isolate-CC_50			100		AATTGGTCTGTAACCTTCTCGGCAGATTTTGCCTTGCAAAATCGCCTGTC
29-DQ341302-Roseovarius-crassostreae-isolate-CC_75			100		ATTTTGCCTTGCAAAATCGCCTGTCAGGTATCCGCGAATTGAACAATTCG
29-DQ341302-Roseovarius-crassostreae-isolate-CC_100			100		AGGTATCCGCGAATTGAACAATTCGCTTCAGGGGCCTTAGCTCAGTTGGT
29-DQ341302-Roseovarius-crassostreae-isolate-CC_125			100		CTTCAGGGGCCTTAGCTCAGTTGGTAGAGCGCCTGCTTTGCAAGCAGGAT
29-DQ341302-Roseovarius-crassostreae-isolate-CC_150			100		AGAGCGCCTGCTTTGCAAGCAGGATGTCAGGAGTTCGAATCTCCTAGGCT
29-DQ341302-Roseovarius-crassostreae-isolate-CC_175			100		GTCAGGAGTTCGAATCTCCTAGGCTCCACCAAAGCTTTTTCCGCAGGAAA
29-DQ341302-Roseovarius-crassostreae-isolate-CC_200			100		CCACCAAAGCTTTTTCCGCAGGAAAAAGCGAAACGAGCGGCAGATTATTC
29-DQ341302-Roseovarius-crassostreae-isolate-CC_225			100		AAGCGAAACGAGCGGCAGATTATTCGCGCAGCGAATGATCGAGAGCGACC
29-DQ341302-Roseovarius-crassostreae-isolate-CC_250			100		GCGCAGCGAATGATCGAGAGCGACCCCAAGGGATCAAATCAGCAAGCACT
29-DQ341302-Roseovarius-crassostreae-isolate-CC_275			100		CCAAGGGATCAAATCAGCAAGCACTTTCGAGTGTTTGCTCATTCGATCCA
29-DQ341302-Roseovarius-crassostreae-isolate-CC_300			100		TTCGAGTGTTTGCTCATTCGATCCAATCGGATGACCCTAATTTACATCGT
30-DQ341301-Roseovarius-crassostreae-isolate-MT_0			100		ATGGGAAGCGACAGGTTGTTCGCATGCGAATGACCGAGAGCGGCTCTCAG
30-DQ341301-Roseovarius-crassostreae-isolate-MT_25			100		GCGAATGACCGAGAGCGGCTCTCAGGAATTGGTCTGTAACCTTCTCGGCA
30-DQ341301-Roseovarius-crassostreae-isolate-MT_50			100		GAATTGGTCTGTAACCTTCTCGGCAGATTTTGCCTTGCAAAATCGCCTGT
30-DQ341301-Roseovarius-crassostreae-isolate-MT_75			100		GATTTTGCCTTGCAAAATCGCCTGTCAGGTATCCGCGAATTGAACAATTC
30-DQ341301-Roseovarius-crassostreae-isolate-MT_100			100		CAGGTATCCGCGAATTGAACAATTCGCTTCAGGGGCCTTAGCTCAGTTGG
30-DQ341301-Roseovarius-crassostreae-isolate-MT_125			100		GCTTCAGGGGCCTTAGCTCAGTTGGTAGAGCGCCTGCTTTGCAAGCAGGA
30-DQ341301-Roseovarius-crassostreae-isolate-MT_150			100		TAGAGCGCCTGCTTTGCAAGCAGGATGTCAGGAGTTCGAATCTCCTAGGC
30-DQ341301-Roseovarius-crassostreae-isolate-MT_175			100		TGTCAGGAGTTCGAATCTCCTAGGCTCCACCAAAATCCAATTCCAAGGGA
30-DQ341301-Roseovarius-crassostreae-isolate-MT_200			100		TCCACCAAAATCCAATTCCAAGGGAATTGGATTGCCAACGCTTCTTCTTG
30-DQ341301-Roseovarius-crassostreae-isolate-MT_225			100		ATTGGATTGCCAACGCTTCTTCTTGACGGAAAGCGGCAGGGTATTTGACG
30-DQ341301-Roseovarius-crassostreae-isolate-MT_250			100		ACGGAAAGCGGCAGGGTATTTGACGCAGTCAAATGTCCCGAGAGCGGCCT
30-DQ341301-Roseovarius-crassostreae-isolate-MT_275			100		CAGTCAAATGTCCCGAGAGCGGCCTTCAGGATGCGGGATCAAATCAGCAA
30-DQ341301-Roseovarius-crassostreae-isolate-MT_300			100		TCAGGATGCGGGATCAAATCAGCAAGCACTTTCGAGTGTTTGCTCATTCG
32-DQ341298-Roseovarius-crassostreae-isolate-OB_0			100		ATGGGAAGCGAGGGGTTGTTCGCATGCGAATGACCGAGAGCGGCTCTCAG
32-DQ341298-Roseovarius-crassostreae-isolate-OB_25			100		GCGAATGACCGAGAGCGGCTCTCAGGAATTGGTCTGTAACCTTCTCGGCA
32-DQ341298-Roseovarius-crassostreae-isolate-OB_50			100		GAATTGGTCTGTAACCTTCTCGGCAGAATTTGCACGCAAATTCGCCTGTC
32-DQ341298-Roseovarius-crassostreae-isolate-OB_75			100		GAATTTGCACGCAAATTCGCCTGTCAGGTATCCGCGAATTGAACAATTCG
32-DQ341298-Roseovarius-crassostreae-isolate-OB_100			100		AGGTATCCGCGAATTGAACAATTCGCTTCAGGGGCCTTAGCTCAGTTGGT
32-DQ341298-Roseovarius-crassostreae-isolate-OB_125			100		CTTCAGGGGCCTTAGCTCAGTTGGTAGAGCGCCTGCTTTGCAAGCAGGAT
32-DQ341298-Roseovarius-crassostreae-isolate-OB_150			100		AGAGCGCCTGCTTTGCAAGCAGGATGTCAGGAGTTCGAATCTCCTAGGCT
32-DQ341298-Roseovarius-crassostreae-isolate-OB_175			100		GTCAGGAGTTCGAATCTCCTAGGCTCCACCAAAATCCAATTCCAAGGGAA
32-DQ341298-Roseovarius-crassostreae-isolate-OB_200			100		CCACCAAAATCCAATTCCAAGGGAATTGGATTGCCAACGCTTCTTCTTGA
32-DQ341298-Roseovarius-crassostreae-isolate-OB_225			100		TTGGATTGCCAACGCTTCTTCTTGACGGAAAGCGGCAGGGTATTTGACGC
32-DQ341298-Roseovarius-crassostreae-isolate-OB_250			100		CGGAAAGCGGCAGGGTATTTGACGCAGTCAAATGTCCCGAGAGCGGCCTT
32-DQ341298-Roseovarius-crassostreae-isolate-OB_275			100		AGTCAAATGTCCCGAGAGCGGCCTTCAGGATGCGGGATCAAATCAGCAAG
32-DQ341298-Roseovarius-crassostreae-isolate-OB_300			100		CAGGATGCGGGATCAAATCAGCAAGCACTTTCGAGTGTTTGCTCATTCGA
33-DQ341296-Roseovarius-crassostreae-isolate-DC_0			100		ATGGGAGGTGACAGGTTGTTCGCATGCGAATGACCGAGAGCGGCTCTCAG
33-DQ341296-Roseovarius-crassostreae-isolate-DC_25			100		GCGAATGACCGAGAGCGGCTCTCAGGAATTGGTCTGTAACCTTCTCGGCA
33-DQ341296-Roseovarius-crassostreae-isolate-DC_50			100		GAATTGGTCTGTAACCTTCTCGGCAGATTTTGCCTTGCAAAATCGCCTGT
33-DQ341296-Roseovarius-crassostreae-isolate-DC_75			100		GATTTTGCCTTGCAAAATCGCCTGTCAGGTATCCGCGAATTGAACAATTC
33-DQ341296-Roseovarius-crassostreae-isolate-DC_100			100		CAGGTATCCGCGAATTGAACAATTCGCTTCAGGGGCCTTAGCTCAGTTGG
33-DQ341296-Roseovarius-crassostreae-isolate-DC_125			100		GCTTCAGGGGCCTTAGCTCAGTTGGTAGAGCGCCTGCTTTGCAAGCAGGA
33-DQ341296-Roseovarius-crassostreae-isolate-DC_150			100		TAGAGCGCCTGCTTTGCAAGCAGGATGTCAGGAGTTCGAATCTCCTAGGC
33-DQ341296-Roseovarius-crassostreae-isolate-DC_175			100		TGTCAGGAGTTCGAATCTCCTAGGCTCCACCAAAGCTTTTTCCGCAGAAA
33-DQ341296-Roseovarius-crassostreae-isolate-DC_200			100		TCCACCAAAGCTTTTTCCGCAGAAAAAAGCGAAACGAGCGGCAGATTATT
33-DQ341296-Roseovarius-crassostreae-isolate-DC_225			100		AAAGCGAAACGAGCGGCAGATTATTCGCGCAGCGAATGATCGAGAGCGAC
33-DQ341296-Roseovarius-crassostreae-isolate-DC_250			100		CGCGCAGCGAATGATCGAGAGCGACCCCAAGGGATCAAATCAGCAAGCAC
33-DQ341296-Roseovarius-crassostreae-isolate-DC_275			100		CCCAAGGGATCAAATCAGCAAGCACTTTCGAGTGTTTGCTCATTCGATCC
33-DQ341296-Roseovarius-crassostreae-isolate-DC_300			100		TTTCGAGTGTTTGCTCATTCGATCCATCGAATGACCCTAATTTACATCGT
34-AKJ29-RS00260-Aliiroseovarius-crassostreae-s_0			100		TGGAAGATGCCTTCACCGGCCTGCAGAAAACCATCAATGTGCCCACCTCG
34-AKJ29-RS00260-Aliiroseovarius-crassostreae-s_25			100		GAAAACCATCAATGTGCCCACCTCGGTCAGCTGTGACGAATGTGACGGCA
34-AKJ29-RS00260-Aliiroseovarius-crassostreae-s_50			100		GTCAGCTGTGACGAATGTGACGGCACCGGTGCGGAAAGCGGCGCGGAACC
34-AKJ29-RS00260-Aliiroseovarius-crassostreae-s_75			100		CCGGTGCGGAAAGCGGCGCGGAACCCACCATGTGCCCGACCTGTTCCGGC
34-AKJ29-RS00260-Aliiroseovarius-crassostreae-s_100			100		CACCATGTGCCCGACCTGTTCCGGCATGGGTAAGGTGCGTGCGCAGCAGG
34-AKJ29-RS00260-Aliiroseovarius-crassostreae-s_125			100		ATGGGTAAGGTGCGTGCGCAGCAGGGCTTCTTTACCGTTGAACGCACCTG
34-AKJ29-RS00260-Aliiroseovarius-crassostreae-s_150			100		GCTTCTTTACCGTTGAACGCACCTGTCCGACCTGTCAGGGCATGGGGCAG
34-AKJ29-RS00260-Aliiroseovarius-crassostreae-s_175			100		TCCGACCTGTCAGGGCATGGGGCAGATGATCAAGAACCCGTGCAAATCCT
34-AKJ29-RS00260-Aliiroseovarius-crassostreae-s_200			100		ATGATCAAGAACCCGTGCAAATCCTGCGGCGGGGCGGGGCGTAAGGAAAA
34-AKJ29-RS00260-Aliiroseovarius-crassostreae-s_225			100		GCGGCGGGGCGGGGCGTAAGGAAAAGGAACGTTCGCTTTCTGTGAACATC
34-AKJ29-RS00260-Aliiroseovarius-crassostreae-s_250			100		GGAACGTTCGCTTTCTGTGAACATCCCGGCAGGTGTTGAAACCGGCACCC
34-AKJ29-RS00260-Aliiroseovarius-crassostreae-s_275			100		CCGGCAGGTGTTGAAACCGGCACCCGCATTCGTCTGGCTGGCGAAGGCGA
34-AKJ29-RS00260-Aliiroseovarius-crassostreae-s_300			100		GCATTCGTCTGGCTGGCGAAGGCGAAGCCGGTCTGCGTGGCGGTCCAGCG
36-LGP32-probe1-Vibrio-splendidus-LGP32-chromos_0			100		TCACCGGTCCCAAGTCATCACCATTAGCCATTAACTCTTTAGGCATTGGC
36-LGP32-probe1-Vibrio-splendidus-LGP32-chromos_25			100		AGCCATTAACTCTTTAGGCATTGGCGGAATAGTTCGGCCTTTAGAATCCT
36-LGP32-probe1-Vibrio-splendidus-LGP32-chromos_50			100		GGAATAGTTCGGCCTTTAGAATCCTTACCGCGTTTGTCGTCAGTCCCATT
37-LGP32-probe2-Vibrio-splendidus-LGP32-chromos_0			100		GTTACTTCCCCCTACTTCTTGGGCTTATCAAAAAGACAGCGTTCAAGTTC
37-LGP32-probe2-Vibrio-splendidus-LGP32-chromos_25			100		TATCAAAAAGACAGCGTTCAAGTTCGTTATGACCGCAACTATGCACTCGC
37-LGP32-probe2-Vibrio-splendidus-LGP32-chromos_50			100		GTTATGACCGCAACTATGCACTCGCACTTCTTAGAGAGGCCGGTGTAGAA
38-LGP32-probe3-Vibrio-splendidus-LGP32-chromos_0			100		ATATCTGATGGGTAGTTCGGGATGAAGAAGTAGCCGTAAACTGCTGGCAT
38-LGP32-probe3-Vibrio-splendidus-LGP32-chromos_25			100		AGAAGTAGCCGTAAACTGCTGGCATTAAGCCGATCAACAGTGCTGGGTCT
38-LGP32-probe3-Vibrio-splendidus-LGP32-chromos_50			100		TAAGCCGATCAACAGTGCTGGGTCTAGTCCTAAACCAAGGCCAACCGGTA
39-LGP32-probe4-Vibrio-splendidus-LGP32-chromos_0			100		AAACTTCAATGGATGGAGCGCTAAACGAAAGGCAACAAAAAGAGCAAGTG
39-LGP32-probe4-Vibrio-splendidus-LGP32-chromos_25			100		CGAAAGGCAACAAAAAGAGCAAGTGCTATTCGATGGTGTGGAGACTCGAA
39-LGP32-probe4-Vibrio-splendidus-LGP32-chromos_50			100		CTATTCGATGGTGTGGAGACTCGAATCAATGCGCTAATCGAAGGTTCAAG
40-LGP32-probe5-Vibrio-splendidus-LGP32-chromos_0			100		TGTACATAAATCCATGAGCGATCTTCGCCCGCTACAACTTCATAGCTTTT
40-LGP32-probe5-Vibrio-splendidus-LGP32-chromos_25			100		CGCCCGCTACAACTTCATAGCTTTTACCTTCCACATTAGGTGACGCGGTA
40-LGP32-probe5-Vibrio-splendidus-LGP32-chromos_50			100		ACCTTCCACATTAGGTGACGCGGTAACTAGCTTCCAAAGCAAGCGAATAA
41-LGP32-probe6-Vibrio-splendidus-LGP32-chromos_0			100		ACAAGCCGCGAATGGTCAAGATGAACTCGATCAAGTTGCTGAAGCTTTAC
41-LGP32-probe6-Vibrio-splendidus-LGP32-chromos_25			100		CTCGATCAAGTTGCTGAAGCTTTACCTACTTACTTACCTTCGTGGGCAGA
41-LGP32-probe6-Vibrio-splendidus-LGP32-chromos_50			100		CTACTTACTTACCTTCGTGGGCAGATTCGCACGGCTCCTCAACTCTCAAA
42-LGP32-probe7-Vibrio-splendidus-LGP32-chromos_0			100		TAATTCAACCCGAGACAATAATGATAGGAATAAGCCATGACGACCCAAAT
42-LGP32-probe7-Vibrio-splendidus-LGP32-chromos_25			100		AGGAATAAGCCATGACGACCCAAATATTACCCTTGTAGATAATATACGCT
42-LGP32-probe7-Vibrio-splendidus-LGP32-chromos_50			100		ATTACCCTTGTAGATAATATACGCTACGACGCATGTGCAACGATCGTTAC
43-LGP32-probe8-Vibrio-splendidus-LGP32-chromos_0			100		TTAGGCTGATATCGAATTAAACTTCAAAGGCTTCTCTTTGATTTTGTAGC
43-LGP32-probe8-Vibrio-splendidus-LGP32-chromos_25			100		AAAGGCTTCTCTTTGATTTTGTAGCTCTAGATACTTAACGAGGTCTGTTG
43-LGP32-probe8-Vibrio-splendidus-LGP32-chromos_50			100		TCTAGATACTTAACGAGGTCTGTTGCGCTTACCGGACGTGAGTAGTAGTA
44-LGP32-probe9-Vibrio-splendidus-LGP32-chromos_0			100		TCTGTTTCTGCATCATCACTAAACATGAATTGCACTAACTCAGCGTGTGG
44-LGP32-probe9-Vibrio-splendidus-LGP32-chromos_25			100		TGAATTGCACTAACTCAGCGTGTGGAGCGCCTATCAAGGGGCAACACATC
44-LGP32-probe9-Vibrio-splendidus-LGP32-chromos_50			100		AGCGCCTATCAAGGGGCAACACATCAGACAAGTATTACAACCTACAGGCT
45-LGP32-probe10-Vibrio-splendidus-LGP32-chromo_0			100		TAATGATGTAACCCCTGTTTAGGACGATAAGTCGTACTCTCATACAGCTG
45-LGP32-probe10-Vibrio-splendidus-LGP32-chromo_25			100		GATAAGTCGTACTCTCATACAGCTGAGGCTCTAGCTCACCAATCTGAGCG
45-LGP32-probe10-Vibrio-splendidus-LGP32-chromo_50			100		AGGCTCTAGCTCACCAATCTGAGCGTAGGCTTTGGTAAGTTCGTCGCGGT
46-GU299091-Enterococcus-faecium-strain-NN2-3-A_0			100		GAATTAGTCATCGGTGACCGTAAAACAGGGAAAACTTCTATTGCGATCGA
46-GU299091-Enterococcus-faecium-strain-NN2-3-A_25			100		CAGGGAAAACTTCTATTGCGATCGATACGATCATCAACCAAAAAGGTCAA
46-GU299091-Enterococcus-faecium-strain-NN2-3-A_50			100		TACGATCATCAACCAAAAAGGTCAAGATATGATCTGTATCTATGTAGCAA
46-GU299091-Enterococcus-faecium-strain-NN2-3-A_75			100		GATATGATCTGTATCTATGTAGCAATCGGACAAAAAGATTCTACAGTTCG
46-GU299091-Enterococcus-faecium-strain-NN2-3-A_100			100		TCGGACAAAAAGATTCTACAGTTCGTACACAAGTTGAAACATTGAAAAAA
46-GU299091-Enterococcus-faecium-strain-NN2-3-A_125			100		TACACAAGTTGAAACATTGAAAAAATATGGCGCAATGGATTACACAATCG
46-GU299091-Enterococcus-faecium-strain-NN2-3-A_150			100		TATGGCGCAATGGATTACACAATCGTTGTGAATGCCGGTGCGTCTCAACC
46-GU299091-Enterococcus-faecium-strain-NN2-3-A_175			100		TTGTGAATGCCGGTGCGTCTCAACCAGCACCATTGCTTTATATCGCACCA
46-GU299091-Enterococcus-faecium-strain-NN2-3-A_200			100		AGCACCATTGCTTTATATCGCACCATATGCTGGTACTGCAATGGGTGAAG
46-GU299091-Enterococcus-faecium-strain-NN2-3-A_225			100		TATGCTGGTACTGCAATGGGTGAAGAATTCATGTACAACGGTAAACATGT
46-GU299091-Enterococcus-faecium-strain-NN2-3-A_250			100		AATTCATGTACAACGGTAAACATGTATTGATCATTTTTGATGATCTTTCA
46-GU299091-Enterococcus-faecium-strain-NN2-3-A_275			100		ATTGATCATTTTTGATGATCTTTCAAAACAAGCTGTTGCTTATCGTGAAC
46-GU299091-Enterococcus-faecium-strain-NN2-3-A_300			100		AAACAAGCTGTTGCTTATCGTGAACTTTCCTTGCTACTTCGCCGTCCACC
47-EU153591-Enterococcus-casseliflavus-strain-A_0			100		ACCGGGAAAACAACGATTGCGATCGATGCGATCATCAACCAAAAAGGGCA
47-EU153591-Enterococcus-casseliflavus-strain-A_25			100		ATGCGATCATCAACCAAAAAGGGCAAGACATGATCTGTATCTATGTCGCT
47-EU153591-Enterococcus-casseliflavus-strain-A_50			100		AGACATGATCTGTATCTATGTCGCTATTGGCCAAAAAGACTCAACGGTTC
47-EU153591-Enterococcus-casseliflavus-strain-A_75			100		ATTGGCCAAAAAGACTCAACGGTTCGTGCACAAGTAGAAACATTACGCCG
47-EU153591-Enterococcus-casseliflavus-strain-A_100			100		GTGCACAAGTAGAAACATTACGCCGTTACGGTGCACTTGATTACACGATC
47-EU153591-Enterococcus-casseliflavus-strain-A_125			100		TTACGGTGCACTTGATTACACGATCGTTGTTTCAGCAGGTGCTTCACAAC
47-EU153591-Enterococcus-casseliflavus-strain-A_150			100		GTTGTTTCAGCAGGTGCTTCACAACCAGCACCATTGCTTTACATCGCACC
47-EU153591-Enterococcus-casseliflavus-strain-A_175			100		CAGCACCATTGCTTTACATCGCACCTTATGCCGGGGCAGCAATGGGAGAA
47-EU153591-Enterococcus-casseliflavus-strain-A_200			100		TTATGCCGGGGCAGCAATGGGAGAAGAATTCATGTATAACGGCAAACATG
47-EU153591-Enterococcus-casseliflavus-strain-A_225			100		GAATTCATGTATAACGGCAAACATGTTTTGATCGTCTTTGATGACTTATC
47-EU153591-Enterococcus-casseliflavus-strain-A_250			100		TTTTGATCGTCTTTGATGACTTATCAAAACAAGCAGTCGCTTACCGTGAA
47-EU153591-Enterococcus-casseliflavus-strain-A_275			100		AAAACAAGCAGTCGCTTACCGTGAACTTTCTCTACTTCTACGCCGTCCGC
47-EU153591-Enterococcus-casseliflavus-strain-A_300			100		CTTTCTCTACTTCTACGCCGTCCGCCAGGTCGTGAAGCATACCCAGGGGA
48-AJ843364-Enterococcus-faecalis-partial-atpA-_0			100		ACAGGGAAAACATCGATTGCAATTGATACAATTATTAACCAAAAAGGACA
48-AJ843364-Enterococcus-faecalis-partial-atpA-_25			100		ATACAATTATTAACCAAAAAGGACAAGATGTAATTTGTATTTATGTAGCG
48-AJ843364-Enterococcus-faecalis-partial-atpA-_50			100		AGATGTAATTTGTATTTATGTAGCGATTGGTCAAAAAGAATCTACTGTTC
48-AJ843364-Enterococcus-faecalis-partial-atpA-_75			100		ATTGGTCAAAAAGAATCTACTGTTCGTAACCAAGTAGAGACACTTCGTAA
48-AJ843364-Enterococcus-faecalis-partial-atpA-_100			100		GTAACCAAGTAGAGACACTTCGTAAATTTGGTGCCTTAGATTATACAATC
48-AJ843364-Enterococcus-faecalis-partial-atpA-_125			100		ATTTGGTGCCTTAGATTATACAATCGTTGTGACTGCAGGGGCTTCACAAC
48-AJ843364-Enterococcus-faecalis-partial-atpA-_150			100		GTTGTGACTGCAGGGGCTTCACAACCAGCACCATTACTTTACATTGCACC
48-AJ843364-Enterococcus-faecalis-partial-atpA-_175			100		CAGCACCATTACTTTACATTGCACCGTATGCAGGAACTGCAATGGGTGAA
48-AJ843364-Enterococcus-faecalis-partial-atpA-_200			100		GTATGCAGGAACTGCAATGGGTGAAGAATTCATGTATAACGGCAAACATG
48-AJ843364-Enterococcus-faecalis-partial-atpA-_225			100		GAATTCATGTATAACGGCAAACATGTCTTAATAATTTTTGATGACTTATC
48-AJ843364-Enterococcus-faecalis-partial-atpA-_250			100		TCTTAATAATTTTTGATGACTTATCAAAACAAGCCGTGGCTTATCGTGAA
48-AJ843364-Enterococcus-faecalis-partial-atpA-_275			100		AAAACAAGCCGTGGCTTATCGTGAACTTTCTCTACTATTACGCCGTCCAC
48-AJ843364-Enterococcus-faecalis-partial-atpA-_300			100		CTTTCTCTACTATTACGCCGTCCACCAGGTCGTGAAGCTTATCCAGGGGA
49-AJ843350-Enterococcus-durans-partial-atpA-ge_0			100		ACAGGGAAAACATCAATTGCAATCGATACGATCCTTAACCAAAAAGGTCA
49-AJ843350-Enterococcus-durans-partial-atpA-ge_25			100		ATACGATCCTTAACCAAAAAGGTCAAGATATGATCTGTATCTATGTTGCA
49-AJ843350-Enterococcus-durans-partial-atpA-ge_50			100		AGATATGATCTGTATCTATGTTGCAATCGGTCAAAAAGATTCTACAGTTC
49-AJ843350-Enterococcus-durans-partial-atpA-ge_75			100		ATCGGTCAAAAAGATTCTACAGTTCGTACACAAGTAGAAACATTGAAAAA
49-AJ843350-Enterococcus-durans-partial-atpA-ge_100			100		GTACACAAGTAGAAACATTGAAAAAATATGGTGCGATGGATTATACGATC
49-AJ843350-Enterococcus-durans-partial-atpA-ge_125			100		ATATGGTGCGATGGATTATACGATCGTCGTGAATGCTGGAGCATCACAAC
49-AJ843350-Enterococcus-durans-partial-atpA-ge_150			100		GTCGTGAATGCTGGAGCATCACAACCAGCGCCATTACTTTATATCGCTCC
49-AJ843350-Enterococcus-durans-partial-atpA-ge_175			100		CAGCGCCATTACTTTATATCGCTCCTTATGCAGGGACTGCTATGGGTGAA
49-AJ843350-Enterococcus-durans-partial-atpA-ge_200			100		TTATGCAGGGACTGCTATGGGTGAAGAATTCATGTACAATGGAAAACATG
49-AJ843350-Enterococcus-durans-partial-atpA-ge_225			100		GAATTCATGTACAATGGAAAACATGTTTTGATCATCTTTGATGATTTATC
49-AJ843350-Enterococcus-durans-partial-atpA-ge_250			100		TTTTGATCATCTTTGATGATTTATCAAAACAAGCCGTTGCTTATCGTGAA
49-AJ843350-Enterococcus-durans-partial-atpA-ge_275			100		AAAACAAGCCGTTGCTTATCGTGAACTTTCATTACTATTACGTCGTCCAC
49-AJ843350-Enterococcus-durans-partial-atpA-ge_300			100		CTTTCATTACTATTACGTCGTCCACCAGGTCGTGAAGCATATCCAGGGGA
50-AJ843333-Enterococcus-mundtii-partial-atpA-g_0			100		ACAGGGAAAACATCGATTGCAATCGATACGATCATCAACCAAAAAGGTCA
50-AJ843333-Enterococcus-mundtii-partial-atpA-g_25			100		ATACGATCATCAACCAAAAAGGTCAAGATATGATTTGTATCTATGTAGCC
50-AJ843333-Enterococcus-mundtii-partial-atpA-g_50			100		AGATATGATTTGTATCTATGTAGCCATTGGACAAAAAGATTCAACGGTAC
50-AJ843333-Enterococcus-mundtii-partial-atpA-g_75			100		ATTGGACAAAAAGATTCAACGGTACGTACACAAGTAGAAACATTGAAAAA
50-AJ843333-Enterococcus-mundtii-partial-atpA-g_100			100		GTACACAAGTAGAAACATTGAAAAAATATGGCGCAATGGATTATACGATC
50-AJ843333-Enterococcus-mundtii-partial-atpA-g_125			100		ATATGGCGCAATGGATTATACGATCGTAGTCAATGCGGGAGCTTCTCAAC
50-AJ843333-Enterococcus-mundtii-partial-atpA-g_150			100		GTAGTCAATGCGGGAGCTTCTCAACCTGCACCATTGCTATACATCGCACC
50-AJ843333-Enterococcus-mundtii-partial-atpA-g_175			100		CTGCACCATTGCTATACATCGCACCTTATGCTGGAACAGCTATGGGTGAA
50-AJ843333-Enterococcus-mundtii-partial-atpA-g_200			100		TTATGCTGGAACAGCTATGGGTGAAGAATTCATGTATAACGGCAAACATG
50-AJ843333-Enterococcus-mundtii-partial-atpA-g_225			100		GAATTCATGTATAACGGCAAACATGTATTGATCATTTTTGATGATCTATC
50-AJ843333-Enterococcus-mundtii-partial-atpA-g_250			100		TATTGATCATTTTTGATGATCTATCTAAACAAGCTGTTGCCTATCGTGAG
50-AJ843333-Enterococcus-mundtii-partial-atpA-g_275			100		TAAACAAGCTGTTGCCTATCGTGAGCTTTCTTTATTACTTCGTCGCCCAC
50-AJ843333-Enterococcus-mundtii-partial-atpA-g_300			100		CTTTCTTTATTACTTCGTCGCCCACCAGGCCGCGAAGCCTATCCAGGGGA
51-AJ843284-Enterococcus-avium-partial-atpA-gen_0			100		ACGGGTAAGACGTCCATCGCGATTGATACGATCATTAACCAAAAAGGTCA
51-AJ843284-Enterococcus-avium-partial-atpA-gen_25			100		ATACGATCATTAACCAAAAAGGTCAAGATATGATCTGTATCTATGTTGCA
51-AJ843284-Enterococcus-avium-partial-atpA-gen_50			100		AGATATGATCTGTATCTATGTTGCAATTGGACAAAAGGAATCAACGGTTC
51-AJ843284-Enterococcus-avium-partial-atpA-gen_75			100		ATTGGACAAAAGGAATCAACGGTTCGTTCACAAGTAGAAACACTTCGTAA
51-AJ843284-Enterococcus-avium-partial-atpA-gen_100			100		GTTCACAAGTAGAAACACTTCGTAAATTTGGCGCAATGGATTATACCATC
51-AJ843284-Enterococcus-avium-partial-atpA-gen_125			100		ATTTGGCGCAATGGATTATACCATCGTCGTAACAGCGGGGGCATCTCAAC
51-AJ843284-Enterococcus-avium-partial-atpA-gen_150			100		GTCGTAACAGCGGGGGCATCTCAACCTGCACCGCTATTATTTATCGCGCC
51-AJ843284-Enterococcus-avium-partial-atpA-gen_175			100		CTGCACCGCTATTATTTATCGCGCCTTACGCTGGAACAGCGATGGGTGAA
51-AJ843284-Enterococcus-avium-partial-atpA-gen_200			100		TTACGCTGGAACAGCGATGGGTGAAGAATTCATGTACAACGGCAAGCACG
51-AJ843284-Enterococcus-avium-partial-atpA-gen_225			100		GAATTCATGTACAACGGCAAGCACGTTTTAGTTGTCTTTGATGATTTATC
51-AJ843284-Enterococcus-avium-partial-atpA-gen_250			100		TTTTAGTTGTCTTTGATGATTTATCAAAACAAGCCGTTGCTTACCGTGAA
51-AJ843284-Enterococcus-avium-partial-atpA-gen_275			100		AAAACAAGCCGTTGCTTACCGTGAACTGTCATTATTACTACGTCGTCCGC
51-AJ843284-Enterococcus-avium-partial-atpA-gen_300			100		CTGTCATTATTACTACGTCGTCCGCCAGGTCGTGAAGCGTACCCAGGGGA
52-AJ843277-Enterococcus-gallinarum-partial-atp_0			100		ACAGGGAAGACAACCATCGCAATCGATACAATCATCAACCAAAAAGGTCA
52-AJ843277-Enterococcus-gallinarum-partial-atp_25			100		ATACAATCATCAACCAAAAAGGTCAAAATATGATCTGTATTTATGTAGCG
52-AJ843277-Enterococcus-gallinarum-partial-atp_50			100		AAATATGATCTGTATTTATGTAGCGATCGGTCAAAAAGATTCCACGGTTC
52-AJ843277-Enterococcus-gallinarum-partial-atp_75			100		ATCGGTCAAAAAGATTCCACGGTTCGGGCACAAGTAGAAACATTGCGCCG
52-AJ843277-Enterococcus-gallinarum-partial-atp_100			100		GGGCACAAGTAGAAACATTGCGCCGTTATGGTGCGCTTGACTATACGATC
52-AJ843277-Enterococcus-gallinarum-partial-atp_125			100		TTATGGTGCGCTTGACTATACGATCGTGGTATCAGCCGGTGCTTCTCAAC
52-AJ843277-Enterococcus-gallinarum-partial-atp_150			100		GTGGTATCAGCCGGTGCTTCTCAACCTGCACCACTATTATATATCGCCCC
52-AJ843277-Enterococcus-gallinarum-partial-atp_175			100		CTGCACCACTATTATATATCGCCCCTTATGCTGGAGCAGCAATGGGTGAA
52-AJ843277-Enterococcus-gallinarum-partial-atp_200			100		TTATGCTGGAGCAGCAATGGGTGAAGAATTCATGTATAACGGCAAACACG
52-AJ843277-Enterococcus-gallinarum-partial-atp_225			100		GAATTCATGTATAACGGCAAACACGTTTTGATCGTTTTTGATGATTTATC
52-AJ843277-Enterococcus-gallinarum-partial-atp_250			100		TTTTGATCGTTTTTGATGATTTATCAAAACAAGCCGTTGCTTATCGGGAA
52-AJ843277-Enterococcus-gallinarum-partial-atp_275			100		AAAACAAGCCGTTGCTTATCGGGAACTTTCCTTACTACTTCGTCGTCCGC
52-AJ843277-Enterococcus-gallinarum-partial-atp_300			100		CTTTCCTTACTACTTCGTCGTCCGCCAGGTCGTGAAGCTTACCCAGGGGA
53-AJ843274-Enterococcus-raffinosus-partial-atp_0			100		ACAGGGAAAACTTCAATCGCCATTGATACGATTATTAACCAAAAAGGTCA
53-AJ843274-Enterococcus-raffinosus-partial-atp_25			100		ATACGATTATTAACCAAAAAGGTCAAGATATGATTTGTATCTACGTCGCT
53-AJ843274-Enterococcus-raffinosus-partial-atp_50			100		AGATATGATTTGTATCTACGTCGCTATTGGTCAAAAAGAATCTACGGTAC
53-AJ843274-Enterococcus-raffinosus-partial-atp_75			100		ATTGGTCAAAAAGAATCTACGGTACGCTCACAAGTGGAGACACTTCGTAA
53-AJ843274-Enterococcus-raffinosus-partial-atp_100			100		GCTCACAAGTGGAGACACTTCGTAAGTTCGGTGCTATGGATTACACTATT
53-AJ843274-Enterococcus-raffinosus-partial-atp_125			100		GTTCGGTGCTATGGATTACACTATTGTCGTAACGGCTGGTGCGTCACAAC
53-AJ843274-Enterococcus-raffinosus-partial-atp_150			100		GTCGTAACGGCTGGTGCGTCACAACCTGCACCGCTATTATTTATTGCGCC
53-AJ843274-Enterococcus-raffinosus-partial-atp_175			100		CTGCACCGCTATTATTTATTGCGCCTTATGCTGGAACAGCGATGGGTGAA
53-AJ843274-Enterococcus-raffinosus-partial-atp_200			100		TTATGCTGGAACAGCGATGGGTGAAGAGTTCATGTATAACGGCAAGCATG
53-AJ843274-Enterococcus-raffinosus-partial-atp_225			100		GAGTTCATGTATAACGGCAAGCATGTACTTGTTGTATTTGATGATTTATC
53-AJ843274-Enterococcus-raffinosus-partial-atp_250			100		TACTTGTTGTATTTGATGATTTATCAAAACAGGCAGTTGCTTATCGTGAA
53-AJ843274-Enterococcus-raffinosus-partial-atp_275			100		AAAACAGGCAGTTGCTTATCGTGAACTTTCATTGTTATTACGTCGTCCGC
53-AJ843274-Enterococcus-raffinosus-partial-atp_300			100		CTTTCATTGTTATTACGTCGTCCGCCAGGTCGTGAAGCTTATCCAGGGGA
54-Escherichia-coli-atpA-E-coli-genes-atpB-atpE_0			100		ATGCAACTGAATTCCACCGAAATCAGCGAACTGATCAAGCAGCGCATTGC
54-Escherichia-coli-atpA-E-coli-genes-atpB-atpE_26			100		CGAACTGATCAAGCAGCGCATTGCTCAGTTCAATGTTGTGAGTGAAGCTC
54-Escherichia-coli-atpA-E-coli-genes-atpB-atpE_52			100		AGTTCAATGTTGTGAGTGAAGCTCACAACGAAGGTACTATTGTTTCTGTA
55-Escherichia-coli-dnaJ-trimmed-Escherichia-co_0			100		AGCCGCAGACCTGTCCGACCTGTCATGGTTCTGGTCAGGTGCAGATGCGC
55-Escherichia-coli-dnaJ-trimmed-Escherichia-co_25			100		TGGTTCTGGTCAGGTGCAGATGCGCCAGGGTTTCTTTGCCGTGCAGCAGA
55-Escherichia-coli-dnaJ-trimmed-Escherichia-co_50			100		CAGGGTTTCTTTGCCGTGCAGCAGACCTGTCCACACTGTCAGGGCCGCGG
55-Escherichia-coli-dnaJ-trimmed-Escherichia-co_75			100		CCTGTCCACACTGTCAGGGCCGCGGTACGCTGATCAAAGATCCGTGCAAC
55-Escherichia-coli-dnaJ-trimmed-Escherichia-co_100			100		TACGCTGATCAAAGATCCGTGCAACAAATGTCATGGTCATGGTCGTGTTG
55-Escherichia-coli-dnaJ-trimmed-Escherichia-co_125			100		AAATGTCATGGTCATGGTCGTGTTGAGCGCAGCAAAACGCTGTCCGTTAA
55-Escherichia-coli-dnaJ-trimmed-Escherichia-co_150			100		AGCGCAGCAAAACGCTGTCCGTTAAAATCCCGGCAGGGGTGGACACTGGA
55-Escherichia-coli-dnaJ-trimmed-Escherichia-co_175			100		AATCCCGGCAGGGGTGGACACTGGAGACCGCATCCGTCTTGCGGGCGAAG
55-Escherichia-coli-dnaJ-trimmed-Escherichia-co_200			100		GACCGCATCCGTCTTGCGGGCGAAGGTGAAGCGGGCGAGCATGGCGCACC
55-Escherichia-coli-dnaJ-trimmed-Escherichia-co_225			100		GTGAAGCGGGCGAGCATGGCGCACCGGCAGGCGATCTGTACGTTCAGGTT
55-Escherichia-coli-dnaJ-trimmed-Escherichia-co_250			100		GGCAGGCGATCTGTACGTTCAGGTTCAGGTTAAACAGCACCCGATTTTCG
55-Escherichia-coli-dnaJ-trimmed-Escherichia-co_275			100		CAGGTTAAACAGCACCCGATTTTCGAGCGTGAAGGCAACAACCTGTATTG
55-Escherichia-coli-dnaJ-trimmed-Escherichia-co_300			100		AGCGTGAAGGCAACAACCTGTATTGCGAAGTCCCGATCAACTTCGCTATG
56-Escherichia-coli-pyrH-trimmed-Escherichia-co_0			100		AATTGCCGGGTCTGTTCATATCAAACACAATTATGGGTAATTTGTTTTCC
56-Escherichia-coli-pyrH-trimmed-Escherichia-co_25			100		CACAATTATGGGTAATTTGTTTTCCATGCAGAGTGTAAAAGCAGTCATGT
56-Escherichia-coli-pyrH-trimmed-Escherichia-co_50			100		ATGCAGAGTGTAAAAGCAGTCATGTCCATAACTTTTAAATTTTTGCTTAT
56-Escherichia-coli-pyrH-trimmed-Escherichia-co_75			100		CCATAACTTTTAAATTTTTGCTTATGCAATCTTCAAAACTTATGTTTTCA
56-Escherichia-coli-pyrH-trimmed-Escherichia-co_100			100		GCAATCTTCAAAACTTATGTTTTCATAACGTTTAGCTGTCGGGTCTTTCT
56-Escherichia-coli-pyrH-trimmed-Escherichia-co_125			100		TAACGTTTAGCTGTCGGGTCTTTCTCTGGGTCGGCATTGTAAATACCATC
56-Escherichia-coli-pyrH-trimmed-Escherichia-co_150			100		CTGGGTCGGCATTGTAAATACCATCAACTCTGGTACCTTTCAAAATAACA
56-Escherichia-coli-pyrH-trimmed-Escherichia-co_175			100		AACTCTGGTACCTTTCAAAATAACATCAGCTTTCATTTCAATAGCACGTA
56-Escherichia-coli-pyrH-trimmed-Escherichia-co_200			100		TCAGCTTTCATTTCAATAGCACGTAAACTGCCTGCTGTATCTGTTGTAAA
56-Escherichia-coli-pyrH-trimmed-Escherichia-co_225			100		AACTGCCTGCTGTATCTGTTGTAAAATAAGGGTTACCGGTACCGGCACCG
56-Escherichia-coli-pyrH-trimmed-Escherichia-co_250			100		ATAAGGGTTACCGGTACCGGCACCGAATATTACTACACGGCCTTTTTCTA
56-Escherichia-coli-pyrH-trimmed-Escherichia-co_275			100		AATATTACTACACGGCCTTTTTCTAAGTGGCGTAAAGCTTTGCGGCGAAT
56-Escherichia-coli-pyrH-trimmed-Escherichia-co_300			100		AGTGGCGTAAAGCTTTGCGGCGAATATAAGGCTCTGCTACCTGCTCCATA
57-Escherichia-coli-gyrB-trimmed-Escherichia-co_0			100		GCGTTGGTGTTTCGGTAGTAAACGCCCTGTCGCAAAAACTGGAGCTGGTT
57-Escherichia-coli-gyrB-trimmed-Escherichia-co_25			100		CCTGTCGCAAAAACTGGAGCTGGTTATCCAGCGCGAGGGTAAAATTCACC
57-Escherichia-coli-gyrB-trimmed-Escherichia-co_50			100		ATCCAGCGCGAGGGTAAAATTCACCGTCAGATCTACGAACACGGTGTACC
57-Escherichia-coli-gyrB-trimmed-Escherichia-co_75			100		GTCAGATCTACGAACACGGTGTACCGCAGGCTCCGCTGGCGGTTACCGGC
57-Escherichia-coli-gyrB-trimmed-Escherichia-co_100			100		GCAGGCTCCGCTGGCGGTTACCGGCGAGACTGAAAAAACCGGCACCATGG
57-Escherichia-coli-gyrB-trimmed-Escherichia-co_125			100		GAGACTGAAAAAACCGGCACCATGGTGCGTTTCTGGCCAAGCCTCGAAAC
57-Escherichia-coli-gyrB-trimmed-Escherichia-co_150			100		TGCGTTTCTGGCCAAGCCTCGAAACCTTCACCAATGTGACCGAGTTCGAA
57-Escherichia-coli-gyrB-trimmed-Escherichia-co_175			100		CTTCACCAATGTGACCGAGTTCGAATATGAAATTCTGGCGAAACGTCTGC
57-Escherichia-coli-gyrB-trimmed-Escherichia-co_200			100		TATGAAATTCTGGCGAAACGTCTGCGTGAGTTGTCGTTCCTCAACTCCGG
57-Escherichia-coli-gyrB-trimmed-Escherichia-co_225			100		GTGAGTTGTCGTTCCTCAACTCCGGCGTTTCCATTCGTCTGCGCGACAAG
57-Escherichia-coli-gyrB-trimmed-Escherichia-co_250			100		CGTTTCCATTCGTCTGCGCGACAAGCGCGACGGTAAAGAAAACCACTTCC
57-Escherichia-coli-gyrB-trimmed-Escherichia-co_275			100		CGCGACGGTAAAGAAAACCACTTCCACTATGAAGGCGGCATCAAGGCGTT
57-Escherichia-coli-gyrB-trimmed-Escherichia-co_300			100		ACTATGAAGGCGGCATCAAGGCGTTCGTTGAATATCTGAACAAGAACAAA
124-KP861685-Aurantimonas-coralicida-strain-DSM_0			100		ACAACGTCGCCAAGGCGCACGGCGGTTATTCCGTCTTCGCCGGCGTCGGC
124-KP861685-Aurantimonas-coralicida-strain-DSM_25			100		TTATTCCGTCTTCGCCGGCGTCGGCGAGCGCACCCGCGAAGGTAACGATC
124-KP861685-Aurantimonas-coralicida-strain-DSM_50			100		GAGCGCACCCGCGAAGGTAACGATCTCTACCACGAGATGATCGAATCCGG
124-KP861685-Aurantimonas-coralicida-strain-DSM_75			100		TCTACCACGAGATGATCGAATCCGGCGTGAACAAGGACCCGCACGAGAAC
124-KP861685-Aurantimonas-coralicida-strain-DSM_100			100		CGTGAACAAGGACCCGCACGAGAACAACGGTTCGGCCGAGGGTTCGAAGG
124-KP861685-Aurantimonas-coralicida-strain-DSM_125			100		AACGGTTCGGCCGAGGGTTCGAAGGCTGCGCTGGTCTACGGTCAGATGAA
124-KP861685-Aurantimonas-coralicida-strain-DSM_150			100		CTGCGCTGGTCTACGGTCAGATGAACGAGCCTCCCGGTGCCCGCGCCCGC
124-KP861685-Aurantimonas-coralicida-strain-DSM_175			100		CGAGCCTCCCGGTGCCCGCGCCCGCGTCGCGCTGACCGGTCTGACCATCG
124-KP861685-Aurantimonas-coralicida-strain-DSM_200			100		GTCGCGCTGACCGGTCTGACCATCGCCGAGCATTTCCGCGACCAGGGTCA
124-KP861685-Aurantimonas-coralicida-strain-DSM_225			100		CCGAGCATTTCCGCGACCAGGGTCAGGACGTTCTGTTCTTCGTCGACAAC
124-KP861685-Aurantimonas-coralicida-strain-DSM_250			100		GGACGTTCTGTTCTTCGTCGACAACATCTTCCGCTTCACCCAGGCGGGTT
124-KP861685-Aurantimonas-coralicida-strain-DSM_275			100		ATCTTCCGCTTCACCCAGGCGGGTTCCGAGGTGTCGGCGCTGCTCGGTCG
124-KP861685-Aurantimonas-coralicida-strain-DSM_300			100		CCGAGGTGTCGGCGCTGCTCGGTCGTATTCCGTCGGCCGTGGGCTATCAG
125-KP861673-Aurantimonas-coralicida-strain-DSM_0			100		GGGACGCCGGCGACGAGACCGGCACGGCGATCACCTTCCTGCCGTCGACC
125-KP861673-Aurantimonas-coralicida-strain-DSM_25			100		GGCGATCACCTTCCTGCCGTCGACCGACACCTTCCAGGGCACCGAGTTCG
125-KP861673-Aurantimonas-coralicida-strain-DSM_50			100		GACACCTTCCAGGGCACCGAGTTCGACTACGGCACGCTGGAGCACCGGCT
125-KP861673-Aurantimonas-coralicida-strain-DSM_75			100		ACTACGGCACGCTGGAGCACCGGCTGCGCGAGCTGGCCTTCCTGAATTCC
125-KP861673-Aurantimonas-coralicida-strain-DSM_100			100		GCGCGAGCTGGCCTTCCTGAATTCCGGCGTGCGGATCATCCTCACCGACA
125-KP861673-Aurantimonas-coralicida-strain-DSM_125			100		GGCGTGCGGATCATCCTCACCGACAAGCGCCATGCCGACGAGAAGGTCAC
125-KP861673-Aurantimonas-coralicida-strain-DSM_150			100		AGCGCCATGCCGACGAGAAGGTCACCGAGCTGTTCTACGAGGGCGGTCTG
125-KP861673-Aurantimonas-coralicida-strain-DSM_175			100		CGAGCTGTTCTACGAGGGCGGTCTGGAAGCCTTCGTCCGCTATCTCGACC
125-KP861673-Aurantimonas-coralicida-strain-DSM_200			100		GAAGCCTTCGTCCGCTATCTCGACCGCGCCCGCAAGCCGCTGATCCCCGA
125-KP861673-Aurantimonas-coralicida-strain-DSM_225			100		GCGCCCGCAAGCCGCTGATCCCCGAGCCGATCGTGCTGCATGGCGAGAAG
125-KP861673-Aurantimonas-coralicida-strain-DSM_250			100		GCCGATCGTGCTGCATGGCGAGAAGGACGGCATCGTCGTCGAGGCGGCGC
125-KP861673-Aurantimonas-coralicida-strain-DSM_275			100		GACGGCATCGTCGTCGAGGCGGCGCTGTGGTGGAACGACAGCTACAATGA
125-KP861673-Aurantimonas-coralicida-strain-DSM_300			100		TGTGGTGGAACGACAGCTACAATGAATCCGTCCTCTGCTTCACCAACAAC
126-KP861661-Aurantimonas-coralicida-strain-DSM_0			100		CCAAGGGACGTGTCGTCGAGGTCTACGGCCCGGAAAGCTCGGGCAAGACG
126-KP861661-Aurantimonas-coralicida-strain-DSM_25			100		CGGCCCGGAAAGCTCGGGCAAGACGACGCTGGCACTGCACACCATTGCCG
126-KP861661-Aurantimonas-coralicida-strain-DSM_50			100		ACGCTGGCACTGCACACCATTGCCGAAGCCCAGAAGAAGGGCGGCGTCTG
126-KP861661-Aurantimonas-coralicida-strain-DSM_75			100		AAGCCCAGAAGAAGGGCGGCGTCTGCGCCTTCGTGGATGCCGAGCACGCG
126-KP861661-Aurantimonas-coralicida-strain-DSM_100			100		CGCCTTCGTGGATGCCGAGCACGCGCTCGACCCGGTCTATGCCCGCAAGC
126-KP861661-Aurantimonas-coralicida-strain-DSM_125			100		CTCGACCCGGTCTATGCCCGCAAGCTGGGCGTCGATCTGGAGAACCTCCT
126-KP861661-Aurantimonas-coralicida-strain-DSM_150			100		TGGGCGTCGATCTGGAGAACCTCCTGATCTCGCAGCCGGACACCGGCGAG
126-KP861661-Aurantimonas-coralicida-strain-DSM_175			100		GATCTCGCAGCCGGACACCGGCGAGCAGGCGCTGGAGATCACCGACACGC
126-KP861661-Aurantimonas-coralicida-strain-DSM_200			100		CAGGCGCTGGAGATCACCGACACGCTGGTGCGCTCGGGCGCGATCGACGT
126-KP861661-Aurantimonas-coralicida-strain-DSM_225			100		TGGTGCGCTCGGGCGCGATCGACGTGCTGGTGGTCGATTCGGTCGCCGCG
126-KP861661-Aurantimonas-coralicida-strain-DSM_250			100		GCTGGTGGTCGATTCGGTCGCCGCGCTGACGCCGCGCGCCGAGATCGAGG
126-KP861661-Aurantimonas-coralicida-strain-DSM_275			100		CTGACGCCGCGCGCCGAGATCGAGGGCGAGATGGGCGATTCGCTGCCCGG
126-KP861661-Aurantimonas-coralicida-strain-DSM_300			100		GCGAGATGGGCGATTCGCTGCCCGGCATGCAGGCCCGGCTGATGAGCCAG
127-KP861649-Aurantimonas-coralicida-strain-DSM_0			100		TGACCAGCCTGCTGATGGCGCTGGGCATGGACGGCGAAGAGATCCTGTCG
127-KP861649-Aurantimonas-coralicida-strain-DSM_25			100		CATGGACGGCGAAGAGATCCTGTCGACCTTCTACGACACCGTGAAGTTCG
127-KP861649-Aurantimonas-coralicida-strain-DSM_50			100		ACCTTCTACGACACCGTGAAGTTCGAGAAGGACAAGAACGGCTGGCGCGT
127-KP861649-Aurantimonas-coralicida-strain-DSM_75			100		AGAAGGACAAGAACGGCTGGCGCGTTCCCTTCTCGGTCGAGCGCGTGCGC
127-KP861649-Aurantimonas-coralicida-strain-DSM_100			100		TCCCTTCTCGGTCGAGCGCGTGCGCGGCCAGGGTGCGGTCGTCGATCTGA
127-KP861649-Aurantimonas-coralicida-strain-DSM_125			100		GGCCAGGGTGCGGTCGTCGATCTGATCGACGCCGACAGCGGTGAAGTGCT
127-KP861649-Aurantimonas-coralicida-strain-DSM_150			100		TCGACGCCGACAGCGGTGAAGTGCTGGTCGAGGCCGGCAAGAAGGTCACC
127-KP861649-Aurantimonas-coralicida-strain-DSM_175			100		GGTCGAGGCCGGCAAGAAGGTCACCGCGCGCCAGGCGCGTCAGATGCAGG
127-KP861649-Aurantimonas-coralicida-strain-DSM_200			100		GCGCGCCAGGCGCGTCAGATGCAGGAGAAGGGCGTCAAGGCGCTCCGCGC
127-KP861649-Aurantimonas-coralicida-strain-DSM_225			100		AGAAGGGCGTCAAGGCGCTCCGCGCGACCGAGGACGATCTGGTCGGCTCC
127-KP861649-Aurantimonas-coralicida-strain-DSM_250			100		GACCGAGGACGATCTGGTCGGCTCCTACATCGCCGAGGACATCGTCAATC
127-KP861649-Aurantimonas-coralicida-strain-DSM_275			100		TACATCGCCGAGGACATCGTCAATCCTGAGACCGGCGAGATCTATCTCGA
127-KP861649-Aurantimonas-coralicida-strain-DSM_300			100		CTGAGACCGGCGAGATCTATCTCGAAGCCGGCCACAAGACCGGCGAGAAG
128-AB272690-Serratia-marcescens-dnaJ-gene-for-_0			100		CGACGCTGGAAGAGTGCGACGTCTGCCACGGCAGCGGCGCCAAACCGGGC
128-AB272690-Serratia-marcescens-dnaJ-gene-for-_25			100		CCACGGCAGCGGCGCCAAACCGGGCAGCTCGCCGGTGACCTGTCCAACCT
128-AB272690-Serratia-marcescens-dnaJ-gene-for-_50			100		AGCTCGCCGGTGACCTGTCCAACCTGTCACGGTCAGGGCCAGGTGCAGAT
128-AB272690-Serratia-marcescens-dnaJ-gene-for-_75			100		GTCACGGTCAGGGCCAGGTGCAGATGCGTCAGGGCTTCTTCACCGTGCAA
128-AB272690-Serratia-marcescens-dnaJ-gene-for-_100			100		GCGTCAGGGCTTCTTCACCGTGCAACAGGCGTGTCCGCATTGCCATGGCC
128-AB272690-Serratia-marcescens-dnaJ-gene-for-_125			100		CAGGCGTGTCCGCATTGCCATGGCCGCGGTCAGATTATCAAAGATCCGTG
128-AB272690-Serratia-marcescens-dnaJ-gene-for-_150			100		GCGGTCAGATTATCAAAGATCCGTGCAACAAGTGCCACGGCCACGGCCGG
128-AB272690-Serratia-marcescens-dnaJ-gene-for-_175			100		CAACAAGTGCCACGGCCACGGCCGGGTAGAAAAATCCAAGACGCTGTCGG
128-AB272690-Serratia-marcescens-dnaJ-gene-for-_200			100		GTAGAAAAATCCAAGACGCTGTCGGTGAAAATTCCGGCCGGCGTCGATAC
128-AB272690-Serratia-marcescens-dnaJ-gene-for-_225			100		TGAAAATTCCGGCCGGCGTCGATACCGGCGACCGTATCCGCCTGGCGGGT
128-AB272690-Serratia-marcescens-dnaJ-gene-for-_250			100		CGGCGACCGTATCCGCCTGGCGGGTGAAGGTGAAGCCGGCGAACACGGCG
128-AB272690-Serratia-marcescens-dnaJ-gene-for-_275			100		GAAGGTGAAGCCGGCGAACACGGCGCACCGGCGGGCGATCTGTACGTTCA
128-AB272690-Serratia-marcescens-dnaJ-gene-for-_300			100		CACCGGCGGGCGATCTGTACGTTCAGGTGCAGGTGAAGGCGCACCCGATC
129-DQ859889-Serratia-marcescens-strain-ICMP-76_0			100		GTTCATCGATGCCGAGCACGCGCTGGATCCTATCTATGCGAAAAAGCTGG
129-DQ859889-Serratia-marcescens-strain-ICMP-76_25			100		GATCCTATCTATGCGAAAAAGCTGGGCGTCGATATCGACAACCTGCTGTG
129-DQ859889-Serratia-marcescens-strain-ICMP-76_50			100		GCGTCGATATCGACAACCTGCTGTGCTCCCAGCCGGACACCGGCGAGCAG
129-DQ859889-Serratia-marcescens-strain-ICMP-76_75			100		CTCCCAGCCGGACACCGGCGAGCAGGCGCTGGAAATCTGTGATGCGCTGA
129-DQ859889-Serratia-marcescens-strain-ICMP-76_100			100		GCGCTGGAAATCTGTGATGCGCTGACCCGCTCCGGCGCGGTTGACGTCAT
129-DQ859889-Serratia-marcescens-strain-ICMP-76_125			100		CCCGCTCCGGCGCGGTTGACGTCATCATCGTCGACTCCGTGGCGGCGCTG
129-DQ859889-Serratia-marcescens-strain-ICMP-76_150			100		CATCGTCGACTCCGTGGCGGCGCTGACGCCGAAGGCGGAAATCGAAGGTG
129-DQ859889-Serratia-marcescens-strain-ICMP-76_175			100		ACGCCGAAGGCGGAAATCGAAGGTGAAATCGGCGATTCGCACATGGGGTT
129-DQ859889-Serratia-marcescens-strain-ICMP-76_200			100		AAATCGGCGATTCGCACATGGGGTTGGCGGCGCGCATGATGAGCCAGGCG
129-DQ859889-Serratia-marcescens-strain-ICMP-76_225			100		GGCGGCGCGCATGATGAGCCAGGCGATGCGTAAGCTGGCCGGCAACCTGA
129-DQ859889-Serratia-marcescens-strain-ICMP-76_250			100		ATGCGTAAGCTGGCCGGCAACCTGAAAAATGCCAATACCCTGCTGATCTT
129-DQ859889-Serratia-marcescens-strain-ICMP-76_275			100		AAAATGCCAATACCCTGCTGATCTTCATCAACCAGATCCGTATGAAAATT
129-DQ859889-Serratia-marcescens-strain-ICMP-76_300			100		CATCAACCAGATCCGTATGAAAATTGGTGTGATGTTCGGCAACCCGGAAA
130-AY370867-Serratia-marcescens-strain-ATCC-80_0			100		GTCGGAGAAACTGGAGCTGGTGATCCGCCGCGAAGGCAAAGTGCACGAAC
130-AY370867-Serratia-marcescens-strain-ATCC-80_25			100		CGCCGCGAAGGCAAAGTGCACGAACAAACTTACAGCCACGGCGAGCCGCA
130-AY370867-Serratia-marcescens-strain-ATCC-80_50			100		AAACTTACAGCCACGGCGAGCCGCAGGCGCCGCTGACCGTGGTGGGCGAA
130-AY370867-Serratia-marcescens-strain-ATCC-80_75			100		GGCGCCGCTGACCGTGGTGGGCGAAACCGAGCAGACCGGCACTATGGTGC
130-AY370867-Serratia-marcescens-strain-ATCC-80_100			100		ACCGAGCAGACCGGCACTATGGTGCGCTTCTGGCCAAGCCACCAGACCTT
130-AY370867-Serratia-marcescens-strain-ATCC-80_125			100		GCTTCTGGCCAAGCCACCAGACCTTTACCAATGTGACCGATTTCGAGTAC
130-AY370867-Serratia-marcescens-strain-ATCC-80_150			100		TACCAATGTGACCGATTTCGAGTACGACATTCTGGCCAAGCGCCTGCGCG
130-AY370867-Serratia-marcescens-strain-ATCC-80_175			100		GACATTCTGGCCAAGCGCCTGCGCGAGCTGTCCTTCCTCAACTCCGGCGT
130-AY370867-Serratia-marcescens-strain-ATCC-80_200			100		AGCTGTCCTTCCTCAACTCCGGCGTGTCTATCCGCCTGAAGGACAAGCGC
130-AY370867-Serratia-marcescens-strain-ATCC-80_225			100		GTCTATCCGCCTGAAGGACAAGCGCACTGACCGTGAAGACCACTTCCATT
130-AY370867-Serratia-marcescens-strain-ATCC-80_250			100		ACTGACCGTGAAGACCACTTCCATTACGAAGGCGGCATCAAGGCGTTTGT
130-AY370867-Serratia-marcescens-strain-ATCC-80_275			100		ACGAAGGCGGCATCAAGGCGTTTGTCGAGTACCTGAACAAGAACAAAACG
130-AY370867-Serratia-marcescens-strain-ATCC-80_300			100		CGAGTACCTGAACAAGAACAAAACGCCGATCCACCCGAACGTGTTCTACT
131-AB450779-Nocardia-crassostreae-gyrB-gene-fo_0			100		TCAACCGCACCAAGACGCCGATCCACAACTCGATCGTGTCGTTCAGCGGT
131-AB450779-Nocardia-crassostreae-gyrB-gene-fo_25			100		CAACTCGATCGTGTCGTTCAGCGGTAAGGGCACCGGGCACGAGCTCGAGG
131-AB450779-Nocardia-crassostreae-gyrB-gene-fo_50			100		AAGGGCACCGGGCACGAGCTCGAGGTGGCCATGCAGTGGAACTCGGGTTA
131-AB450779-Nocardia-crassostreae-gyrB-gene-fo_75			100		TGGCCATGCAGTGGAACTCGGGTTACTCCGAGTCCGTGCACACCTTCGCC
131-AB450779-Nocardia-crassostreae-gyrB-gene-fo_100			100		CTCCGAGTCCGTGCACACCTTCGCCAACACCATCAACACCCATGAGGGCG
131-AB450779-Nocardia-crassostreae-gyrB-gene-fo_125			100		AACACCATCAACACCCATGAGGGCGGTACCCACGAGGAGGGCTTCCGCGC
131-AB450779-Nocardia-crassostreae-gyrB-gene-fo_150			100		GTACCCACGAGGAGGGCTTCCGCGCGGCGCTCACCACGGGGGTGAACAAG
131-AB450779-Nocardia-crassostreae-gyrB-gene-fo_175			100		GGCGCTCACCACGGGGGTGAACAAGTACGCGAAGGACAAGAAGCTCCTCA
131-AB450779-Nocardia-crassostreae-gyrB-gene-fo_200			100		TACGCGAAGGACAAGAAGCTCCTCAAGGAGAAGGACGGCAACCTCACCGG
131-AB450779-Nocardia-crassostreae-gyrB-gene-fo_225			100		AGGAGAAGGACGGCAACCTCACCGGCGACGATATTCGCGAGGGCCTCGCC
131-AB450779-Nocardia-crassostreae-gyrB-gene-fo_250			100		CGACGATATTCGCGAGGGCCTCGCCGCCATCGTGAGCGTGAAGATCGCCG
131-AB450779-Nocardia-crassostreae-gyrB-gene-fo_275			100		GCCATCGTGAGCGTGAAGATCGCCGATCCGCAGTTCGAGGGCCAGACCAA
131-AB450779-Nocardia-crassostreae-gyrB-gene-fo_300			100		ATCCGCAGTTCGAGGGCCAGACCAAGACCAAGCTCGGCAATACCGATGTG
132-DQ085114-Nocardia-crassostreae-strain-ATCC-_0			100		CGACCACTTCGGCAACCGTCGTACTCGCACCGTGGGCGAGCTGATCCAGA
132-DQ085114-Nocardia-crassostreae-strain-ATCC-_25			100		CGCACCGTGGGCGAGCTGATCCAGAACCAGATCCGGGTCGGCCTCTCCCG
132-DQ085114-Nocardia-crassostreae-strain-ATCC-_50			100		ACCAGATCCGGGTCGGCCTCTCCCGTATGGAGCGCGTCGTCCGCGAGCGC
132-DQ085114-Nocardia-crassostreae-strain-ATCC-_75			100		TATGGAGCGCGTCGTCCGCGAGCGCATGACCACCCAGGACGTCGAGGCCA
132-DQ085114-Nocardia-crassostreae-strain-ATCC-_100			100		ATGACCACCCAGGACGTCGAGGCCATCACGCCGCAGACCCTGATCAACAT
132-DQ085114-Nocardia-crassostreae-strain-ATCC-_125			100		TCACGCCGCAGACCCTGATCAACATCCGCCCGGTGGTGGCCGCGATCAAG
132-DQ085114-Nocardia-crassostreae-strain-ATCC-_150			100		CCGCCCGGTGGTGGCCGCGATCAAGGAGTTCTTCGGAACCTCGCAGCTGT
132-DQ085114-Nocardia-crassostreae-strain-ATCC-_175			100		GAGTTCTTCGGAACCTCGCAGCTGTCGCAGTTCATGGACCAGAACAACCC
132-DQ085114-Nocardia-crassostreae-strain-ATCC-_200			100		CGCAGTTCATGGACCAGAACAACCCGCTCTCGGGTCTGACCCACAAGCGC
132-DQ085114-Nocardia-crassostreae-strain-ATCC-_225			100		GCTCTCGGGTCTGACCCACAAGCGCCGTCTGTCGGCGCTGGGCCCGGGTG
132-DQ085114-Nocardia-crassostreae-strain-ATCC-_250			100		CGTCTGTCGGCGCTGGGCCCGGGTGGTCTGTCCCGTGAGCGCGCCGGTCT
132-DQ085114-Nocardia-crassostreae-strain-ATCC-_275			100		GTCTGTCCCGTGAGCGCGCCGGTCTGGAAGTCCGCGACGTCCACCCCTCG
132-DQ085114-Nocardia-crassostreae-strain-ATCC-_300			100		GGAAGTCCGCGACGTCCACCCCTCGCACTACGGCCGCATGTGCCCGATCG
133-AY756520-Nocardia-crassostreae-strain-ATCC-_0			100		ACCAACGATGGTGTGTCCATCGCCAAGGAAATCGAGCTCGAGGACCCGTA
133-AY756520-Nocardia-crassostreae-strain-ATCC-_25			100		AGGAAATCGAGCTCGAGGACCCGTACGAGAAGATCGGCGCGGAGCTCGCC
133-AY756520-Nocardia-crassostreae-strain-ATCC-_50			100		CGAGAAGATCGGCGCGGAGCTCGCCAAGGAAGTTGCGAAGAAGACCGACG
133-AY756520-Nocardia-crassostreae-strain-ATCC-_75			100		AAGGAAGTTGCGAAGAAGACCGACGACGTCGCGGGTGACGGCACCACCAC
133-AY756520-Nocardia-crassostreae-strain-ATCC-_100			100		ACGTCGCGGGTGACGGCACCACCACCGCCACCGTGCTCGCCCAGGCTCTG
133-AY756520-Nocardia-crassostreae-strain-ATCC-_125			100		CGCCACCGTGCTCGCCCAGGCTCTGGTTCGCGAGGGCCTGCGCAACGTGG
133-AY756520-Nocardia-crassostreae-strain-ATCC-_150			100		GTTCGCGAGGGCCTGCGCAACGTGGCCGCGGGTGCGAACCCGCTGGGCCT
133-AY756520-Nocardia-crassostreae-strain-ATCC-_175			100		CCGCGGGTGCGAACCCGCTGGGCCTGAAGCGCGGCATCGAGAAGGCCGTC
133-AY756520-Nocardia-crassostreae-strain-ATCC-_200			100		GAAGCGCGGCATCGAGAAGGCCGTCGAGGCCGTCACCACCAAGCTTCTCG
133-AY756520-Nocardia-crassostreae-strain-ATCC-_225			100		GAGGCCGTCACCACCAAGCTTCTCGCCACCGCCAAGGAGGTCGAGACCAA
133-AY756520-Nocardia-crassostreae-strain-ATCC-_250			100		CCACCGCCAAGGAGGTCGAGACCAAGGAGCAGATCGCTGCCACCGCCGGT
133-AY756520-Nocardia-crassostreae-strain-ATCC-_275			100		GGAGCAGATCGCTGCCACCGCCGGTATCTCGGCGGGCGACTCGTCCATCG
133-AY756520-Nocardia-crassostreae-strain-ATCC-_300			100		ATCTCGGCGGGCGACTCGTCCATCGGTGAGCTCATCGCCGAGGCCATGGA
136-AF394946-Marteilia-refringens-detection-pro_0			100		AAGTGATAACCATCCAAGAGAAAATATTTTCGTCAGCAACCTGAACTTTG
136-AF394946-Marteilia-refringens-detection-pro_25			100		ATTTTCGTCAGCAACCTGAACTTTGAAAATACCCAGAACCTCGATAGACA
136-AF394946-Marteilia-refringens-detection-pro_50			100		AAAATACCCAGAACCTCGATAGACAATATGGCTTGAACAGTAGACAGCAA
136-AF394946-Marteilia-refringens-detection-pro_75			100		ATATGGCTTGAACAGTAGACAGCAAGAAGTATATGATGCAGCTATCAATT
136-AF394946-Marteilia-refringens-detection-pro_100			100		GAAGTATATGATGCAGCTATCAATTCCACTGTTGGAGGACAAGGTAGAGC
136-AF394946-Marteilia-refringens-detection-pro_125			100		CCACTGTTGGAGGACAAGGTAGAGCGTTCTTCGTGGATGCCCCTGGAGGT
136-AF394946-Marteilia-refringens-detection-pro_150			100		GTTCTTCGTGGATGCCCCTGGAGGTACTGGCAAGACCTATGTCCAAAAAT
136-AF394946-Marteilia-refringens-detection-pro_175			100		ACTGGCAAGACCTATGTCCAAAAATGCATAATTGAAACCCTCGTGTCTGC
136-AF394946-Marteilia-refringens-detection-pro_200			100		GCATAATTGAAACCCTCGTGTCTGCAGGATATAAGGTGATTGCAACAGCA
136-AF394946-Marteilia-refringens-detection-pro_225			100		AGGATATAAGGTGATTGCAACAGCATCCTCGGGTGTCGCATCAACGCTAC
136-AF394946-Marteilia-refringens-detection-pro_250			100		TCCTCGGGTGTCGCATCAACGCTACTACCAGATGGACAAACCATCCATTC
136-AF394946-Marteilia-refringens-detection-pro_275			100		TACCAGATGGACAAACCATCCATTCGGCATTCAAAGTTCCTCTCAAAAGT
136-AF394946-Marteilia-refringens-detection-pro_300			100		GGCATTCAAAGTTCCTCTCAAAAGTACAAGAAGCATGTATTGCAACATAG
138-KR149574-Marteilia-refringens-type-O-intern_0			100		AGCTAGCAGTGGTGGCGTTCGTCGTTCGCTACGCTGTCGGAGAATACCTA
138-KR149574-Marteilia-refringens-type-O-intern_27			100		GCTACGCTGTCGGAGAATACCTAGCGGGTTTTGCTACTCGTTTTTACGCG
138-KR149574-Marteilia-refringens-type-O-intern_54			100		GTTTTGCTACTCGTTTTTACGCGTCCCGGTGCTCTCTGCGGGCTCGGAGA
138-KR149574-Marteilia-refringens-type-O-intern_81			100		GGTGCTCTCTGCGGGCTCGGAGACGATCGCGCGTGCCTCCCGAGGCTGCA
138-KR149574-Marteilia-refringens-type-O-intern_108			100		CGCGCGTGCCTCCCGAGGCTGCAAACTACGCGCGAACACACTACTCTTCG
138-KR149574-Marteilia-refringens-type-O-intern_135			100		ACGCGCGAACACACTACTCTTCGCTTCCGATCGTCGCAAACAGGAAGCGG
138-KR149574-Marteilia-refringens-type-O-intern_162			100		CGATCGTCGCAAACAGGAAGCGGCTCTCGTGTTCGGCACGGGTAGTCGCA
138-KR149574-Marteilia-refringens-type-O-intern_189			100		CGTGTTCGGCACGGGTAGTCGCATTCCGTGACGGTCGTTAGAACCGGCGA
138-KR149574-Marteilia-refringens-type-O-intern_216			100		GTGACGGTCGTTAGAACCGGCGACATTATCGTGTCGTCGTAGACGATAGC
138-KR149574-Marteilia-refringens-type-O-intern_243			100		ATCGTGTCGTCGTAGACGATAGCACGGTACAGTCAGGCGAGTGCTCTCGT
138-KR149574-Marteilia-refringens-type-O-intern_267			100		CGGTACAGTCAGGCGAGTGCTCTCGTTGCCCTTTCCCCGACGGCCGTGCT
139-KR149573-Marteilia-refringens-type-M-intern_0			100		AGCTAGCAGTGGTGGCGTTCGTCGTTCGCTACGCTGTCGGAGAATACCTA
139-KR149573-Marteilia-refringens-type-M-intern_27			100		GCTACGCTGTCGGAGAATACCTAGCGGGTTTTGCTACTCGTTTTTACGCG
139-KR149573-Marteilia-refringens-type-M-intern_54			100		GTTTTGCTACTCGTTTTTACGCGTCCCGGTGCTCTCTGCGGGCTCGGAGA
139-KR149573-Marteilia-refringens-type-M-intern_81			100		GGTGCTCTCTGCGGGCTCGGAGACGATCGCGCGTGCCTCCCGAGGCTGCA
139-KR149573-Marteilia-refringens-type-M-intern_108			100		CGCGCGTGCCTCCCGAGGCTGCAAACTACGCGCGAACACACTACTCTTCG
139-KR149573-Marteilia-refringens-type-M-intern_135			100		ACGCGCGAACACACTACTCTTCGCTTTCGATCGTCGCAAACAGGAAGCGG
139-KR149573-Marteilia-refringens-type-M-intern_162			100		CGATCGTCGCAAACAGGAAGCGGCTCTCGTGTTCGGCACGGGTAGTCGCA
139-KR149573-Marteilia-refringens-type-M-intern_189			100		CGTGTTCGGCACGGGTAGTCGCATTCCGTGACGGCCGTTAGAACCGGCGG
139-KR149573-Marteilia-refringens-type-M-intern_216			100		GTGACGGCCGTTAGAACCGGCGGCATTATCGTGTCGTCGTAGACGATAGC
139-KR149573-Marteilia-refringens-type-M-intern_243			100		ATCGTGTCGTCGTAGACGATAGCACGGTACAGCCAGGCGAGTGCTCTCGT
139-KR149573-Marteilia-refringens-type-M-intern_266			100		ACGGTACAGCCAGGCGAGTGCTCTCGTTGCGCTTGCCCTACGGCCGTGCT
141-JN800248-Ostreid-herpesvirus-1-isolate-028-_0			100		TTCTTCTCTGCCCGTGTCATCGGTGCATATCTTGATCGGCAAGGATTCCT
141-JN800248-Ostreid-herpesvirus-1-isolate-028-_25			100		CATATCTTGATCGGCAAGGATTCCTTACTTCCTTGGGACCTCTGATTGGT
141-JN800248-Ostreid-herpesvirus-1-isolate-028-_50			100		TACTTCCTTGGGACCTCTGATTGGTAGTGAATCAAAATTGCAATTGTTTC
141-JN800248-Ostreid-herpesvirus-1-isolate-028-_75			100		AGTGAATCAAAATTGCAATTGTTTCTGATTGTAATTTCTTCTGTAAGGTT
141-JN800248-Ostreid-herpesvirus-1-isolate-028-_100			100		TGATTGTAATTTCTTCTGTAAGGTTTAGCTTCAGTTTAAGATTGTTTCTC
141-JN800248-Ostreid-herpesvirus-1-isolate-028-_125			100		TAGCTTCAGTTTAAGATTGTTTCTCTTTCCACGTCTGTTTCTAATGGGAG
141-JN800248-Ostreid-herpesvirus-1-isolate-028-_150			100		TTTCCACGTCTGTTTCTAATGGGAGCCATGGTGATGAATGAAGTTGAAAG
141-JN800248-Ostreid-herpesvirus-1-isolate-028-_175			100		CCATGGTGATGAATGAAGTTGAAAGACGAAAATCAACAAAATATATACTA
141-JN800248-Ostreid-herpesvirus-1-isolate-028-_198			100		AGACGAAAATCAACAAAATATATACTATCTTTTTGGCATTGATGATTACG
142-AB734057-Ostreid-herpesvirus-1-gene-for-hyp_0			100		GTTGGGATAATGATTTTAGAATAGATGTGATGTGCGGCAAGATGAATGGC
142-AB734057-Ostreid-herpesvirus-1-gene-for-hyp_25			100		TGTGATGTGCGGCAAGATGAATGGCAAGATACACAATGAGCTATTGCCCG
142-AB734057-Ostreid-herpesvirus-1-gene-for-hyp_50			100		AAGATACACAATGAGCTATTGCCCGACCACAAACCTAACGTTGTATTCGA
142-AB734057-Ostreid-herpesvirus-1-gene-for-hyp_75			100		ACCACAAACCTAACGTTGTATTCGATTACGGATTAAGAAAATGGGTTCCA
142-AB734057-Ostreid-herpesvirus-1-gene-for-hyp_100			100		TTACGGATTAAGAAAATGGGTTCCACAATCTAAAATTAAAAACCCACATG
142-AB734057-Ostreid-herpesvirus-1-gene-for-hyp_125			100		CAATCTAAAATTAAAAACCCACATGGGGGCCAAGGAATTTAAAGCCCCGG
142-AB734057-Ostreid-herpesvirus-1-gene-for-hyp_150			100		GGGGCCAAGGAATTTAAAGCCCCGGGGAAAAAAGTATAAATAGGCGCGAT
142-AB734057-Ostreid-herpesvirus-1-gene-for-hyp_175			100		GGAAAAAAGTATAAATAGGCGCGATTTGTCAGTTTAGAATCATACCCACA
142-AB734057-Ostreid-herpesvirus-1-gene-for-hyp_200			100		TTGTCAGTTTAGAATCATACCCACACTCAATCTCGAGTATACCACAACTG
142-AB734057-Ostreid-herpesvirus-1-gene-for-hyp_225			100		CTCAATCTCGAGTATACCACAACTGCTAAATTAACAGCATCTACTACTAC
142-AB734057-Ostreid-herpesvirus-1-gene-for-hyp_250			100		CTAAATTAACAGCATCTACTACTACTACTGAAAAATGCAGCCTTTCACAG
142-AB734057-Ostreid-herpesvirus-1-gene-for-hyp_275			100		TACTGAAAAATGCAGCCTTTCACAGAATTTTGCACCTTGACCAAAGCCAT
142-AB734057-Ostreid-herpesvirus-1-gene-for-hyp_300			100		AATTTTGCACCTTGACCAAAGCCATCACATCAGCCAGCAACGACTTTTTC
143-JF894308-Ostreid-herpesvirus-1-strain-La-Cr_0			100		ATGTGATGTGCGGCAAGATGAATGGCAAGATACACAATGAGCTATTGCCC
143-JF894308-Ostreid-herpesvirus-1-strain-La-Cr_25			100		CAAGATACACAATGAGCTATTGCCCGACCACAAACCTAACGTTGTATTCG
143-JF894308-Ostreid-herpesvirus-1-strain-La-Cr_50			100		GACCACAAACCTAACGTTGTATTCGATTACGGATTAAGAAAATGGGTTCC
143-JF894308-Ostreid-herpesvirus-1-strain-La-Cr_75			100		ATTACGGATTAAGAAAATGGGTTCCACAATCTAAAATTAAAAAAAAACCA
143-JF894308-Ostreid-herpesvirus-1-strain-La-Cr_100			100		ACAATCTAAAATTAAAAAAAAACCACATGGGGGCCAAGGAATTTAAACCC
143-JF894308-Ostreid-herpesvirus-1-strain-La-Cr_125			100		CATGGGGGCCAAGGAATTTAAACCCCGGGGAAAAAGTATAAATAGGCGCG
143-JF894308-Ostreid-herpesvirus-1-strain-La-Cr_150			100		CGGGGAAAAAGTATAAATAGGCGCGATTTGTCAGTTTAGAATCATACCCA
143-JF894308-Ostreid-herpesvirus-1-strain-La-Cr_175			100		ATTTGTCAGTTTAGAATCATACCCACACACTCAATCTCGAGTATACCACA
143-JF894308-Ostreid-herpesvirus-1-strain-La-Cr_200			100		CACACTCAATCTCGAGTATACCACAACTGCTAAATTAACAGCATCTACTA
143-JF894308-Ostreid-herpesvirus-1-strain-La-Cr_225			100		ACTGCTAAATTAACAGCATCTACTACTACTACTACTACTACTACTACTAC
143-JF894308-Ostreid-herpesvirus-1-strain-La-Cr_250			100		CTACTACTACTACTACTACTACTACTACTACTGAAAAAATGCAGCCTTTT
143-JF894308-Ostreid-herpesvirus-1-strain-La-Cr_275			100		TACTACTGAAAAAATGCAGCCTTTTACAGAATTTTGCACCTTGACCAAAG
143-JF894308-Ostreid-herpesvirus-1-strain-La-Cr_300			100		ACAGAATTTTGCACCTTGACCAAAGCCATCACATCAGCCAGCAACGACTT
144-JN800126-Ostreid-herpesvirus-1-isolate-026-_0			100		TAATGATTTTAGAATAGATGTGATGTGCGGCAAGATGAATGGCAAGATAC
144-JN800126-Ostreid-herpesvirus-1-isolate-026-_25			100		TGCGGCAAGATGAATGGCAAGATACACAATGAGCTATTACCCGACCACAA
144-JN800126-Ostreid-herpesvirus-1-isolate-026-_50			100		ACAATGAGCTATTACCCGACCACAAACCTAACGTTGTATTCGATTACGGA
144-JN800126-Ostreid-herpesvirus-1-isolate-026-_75			100		ACCTAACGTTGTATTCGATTACGGATTAAGAAAATGGGTTCCACAATCTA
144-JN800126-Ostreid-herpesvirus-1-isolate-026-_100			100		TTAAGAAAATGGGTTCCACAATCTAAAATTAAAAACCCACATGGGGGCCA
144-JN800126-Ostreid-herpesvirus-1-isolate-026-_125			100		AAATTAAAAACCCACATGGGGGCCAAGGAATTTAAAGCCCCGGGGAAAAA
144-JN800126-Ostreid-herpesvirus-1-isolate-026-_150			100		AGGAATTTAAAGCCCCGGGGAAAAAAGTATAAATAGGCGCGATTTGTCAG
144-JN800126-Ostreid-herpesvirus-1-isolate-026-_175			100		AGTATAAATAGGCGCGATTTGTCAGTTTAGAATCATACCCACACTCAATC
144-JN800126-Ostreid-herpesvirus-1-isolate-026-_200			100		TTTAGAATCATACCCACACTCAATCTCGAGTATACCACAACTGCTAAATT
144-JN800126-Ostreid-herpesvirus-1-isolate-026-_225			100		TCGAGTATACCACAACTGCTAAATTAACAGCATCTACTACTACTACTGAA
144-JN800126-Ostreid-herpesvirus-1-isolate-026-_250			100		AACAGCATCTACTACTACTACTGAAAAATGCAGCCTTTCACAGAATTTTG
144-JN800126-Ostreid-herpesvirus-1-isolate-026-_275			100		AAATGCAGCCTTTCACAGAATTTTGCACCTTGACCAAAGCCATCACATCA
144-JN800126-Ostreid-herpesvirus-1-isolate-026-_300			100		CACCTTGACCAAAGCCATCACATCAGCCAGCAACGACTTTTTCATCAACC
145-JN800196-Ostreid-herpesvirus-1-isolate-2010_0			100		ATATCAACGGCAATGTCTAATTTGTTCATTCCCCGATCTACCAAACGTGC
145-JN800196-Ostreid-herpesvirus-1-isolate-2010_25			100		TCATTCCCCGATCTACCAAACGTGCAGTCTACGACGGCCCTTTGCCAATG
145-JN800196-Ostreid-herpesvirus-1-isolate-2010_50			100		AGTCTACGACGGCCCTTTGCCAATGGTAGGCTCTTCCCTGCCGCCAATAG
145-JN800196-Ostreid-herpesvirus-1-isolate-2010_75			100		GTAGGCTCTTCCCTGCCGCCAATAGAAATAAACAGCAAAGGTGATAAATC
145-JN800196-Ostreid-herpesvirus-1-isolate-2010_100			100		AAATAAACAGCAAAGGTGATAAATCGGTAGTTTATCTCAGGGGTGATGAT
145-JN800196-Ostreid-herpesvirus-1-isolate-2010_125			100		GGTAGTTTATCTCAGGGGTGATGATCAACCAATTGATGTTAACAGGGAAC
145-JN800196-Ostreid-herpesvirus-1-isolate-2010_150			100		CAACCAATTGATGTTAACAGGGAACATAGAATGGTAAAAGTTACGTATAA
145-JN800196-Ostreid-herpesvirus-1-isolate-2010_175			100		ATAGAATGGTAAAAGTTACGTATAATGAATACGATGAGCAAGAAACGATC
145-JN800196-Ostreid-herpesvirus-1-isolate-2010_200			100		TGAATACGATGAGCAAGAAACGATCAAGGTTATTTTCCTCGACAAGAAAG
145-JN800196-Ostreid-herpesvirus-1-isolate-2010_225			100		AAGGTTATTTTCCTCGACAAGAAAGCAACAATAAAAGATCTACATAACCT
145-JN800196-Ostreid-herpesvirus-1-isolate-2010_250			100		CAACAATAAAAGATCTACATAACCTAATGAGTGTTGGTAGGGATCTTACA
145-JN800196-Ostreid-herpesvirus-1-isolate-2010_275			100		AATGAGTGTTGGTAGGGATCTTACAACGGGTGTCTGCAATATAGAAGTAC
145-JN800196-Ostreid-herpesvirus-1-isolate-2010_300			100		ACGGGTGTCTGCAATATAGAAGTACAACCGGAATATGGATTCACACTGAG
146-JN800262-Ostreid-herpesvirus-1-isolate-2010_0			100		ATATGGCTGACCTGTGTTTCGAGGTCAAAGAGGAGGAGCCATGCTGTATT
146-JN800262-Ostreid-herpesvirus-1-isolate-2010_25			100		CAAAGAGGAGGAGCCATGCTGTATTTGTTTCCGGAAAGACGTCATTTATA
146-JN800262-Ostreid-herpesvirus-1-isolate-2010_50			100		TGTTTCCGGAAAGACGTCATTTATAAGGAGGTGCCATGTGGACATTACAT
146-JN800262-Ostreid-herpesvirus-1-isolate-2010_75			100		AGGAGGTGCCATGTGGACATTACATATGCGTCGAATGTTACAAGGAGCCA
146-JN800262-Ostreid-herpesvirus-1-isolate-2010_100			100		ATGCGTCGAATGTTACAAGGAGCCAATCCGCAATGTTTGCCCGGAATGCA
146-JN800262-Ostreid-herpesvirus-1-isolate-2010_125			100		ATCCGCAATGTTTGCCCGGAATGCAACGCCCCCTGGCCGGAGCGAGCCAA
146-JN800262-Ostreid-herpesvirus-1-isolate-2010_150			100		ACGCCCCCTGGCCGGAGCGAGCCAATGATCCTACAGTTAAACAATACACC
146-JN800262-Ostreid-herpesvirus-1-isolate-2010_175			100		TGATCCTACAGTTAAACAATACACCGAGGAACAATATGCGCACACCCTAG
146-JN800262-Ostreid-herpesvirus-1-isolate-2010_200			100		GAGGAACAATATGCGCACACCCTAGGTGGTTATTATGTAACTAGGGCGGA
146-JN800262-Ostreid-herpesvirus-1-isolate-2010_225			100		GTGGTTATTATGTAACTAGGGCGGATGGAACTAATTATAGATCACAGGAA
146-JN800262-Ostreid-herpesvirus-1-isolate-2010_250			100		TGGAACTAATTATAGATCACAGGAAGAATACCTTGCCGATTTAGATAACA
146-JN800262-Ostreid-herpesvirus-1-isolate-2010_275			100		GAATACCTTGCCGATTTAGATAACATATATAGAGAAGTGGAAGAGGCGGA
146-JN800262-Ostreid-herpesvirus-1-isolate-2010_300			100		TATATAGAGAAGTGGAAGAGGCGGATCAAAGGGATAATGACCCGATAGAA
147-AY509253-Ostreid-herpesvirus-ORF100-Ostreid_0			100		ATTGATGATGTGGATAATCTGTGGACATACAGATCAGTATGTATGCCAGA
147-AY509253-Ostreid-herpesvirus-ORF100-Ostreid_25			100		CATACAGATCAGTATGTATGCCAGATTACAAGGACGCAGCTGAAATCATA
147-AY509253-Ostreid-herpesvirus-ORF100-Ostreid_50			100		TTACAAGGACGCAGCTGAAATCATACGACCAGAATTTGACATGACAAAAC
147-AY509253-Ostreid-herpesvirus-ORF100-Ostreid_75			100		CGACCAGAATTTGACATGACAAAACGAATTTTCAATCAGCGTAAACATCT
147-AY509253-Ostreid-herpesvirus-ORF100-Ostreid_98			100		ACGAATTTTCAATCAGCGTAAACATCTTTTGGGAATGGATGGTCATTGTT
148-AY509253-Ostreid-herpesvirus-C9-C10-Ostreid_0			100		ATCACCGGCAGACGTAGGAAACATTATCGTTTTATCCACCACGATTTTTA
148-AY509253-Ostreid-herpesvirus-C9-C10-Ostreid_25			100		ATCGTTTTATCCACCACGATTTTTATTATCACTCATGAAAACACCGCTAA
148-AY509253-Ostreid-herpesvirus-C9-C10-Ostreid_50			100		TTATCACTCATGAAAACACCGCTAAGATCACTGCTAATAATCATAGGAAA
148-AY509253-Ostreid-herpesvirus-C9-C10-Ostreid_75			100		GATCACTGCTAATAATCATAGGAAAAGTGGGTTTGATGTAATTGAATTCT
148-AY509253-Ostreid-herpesvirus-C9-C10-Ostreid_97			100		AAAAGTGGGTTTGATGTAATTGAATTCTGTTCCTGATTCCTCCACGCCAT
149-AY509253-Ostreid-herpesvirus-1-B3-B4-Ostrei_0			100		GTGGAGGTGGCTGTTGAAATAACGGTGGTGGAGCAGTCAATGGTATTACT
149-AY509253-Ostreid-herpesvirus-1-B3-B4-Ostrei_27			100		GTGGAGCAGTCAATGGTATTACTGCTTGCTGATTATTTGCGCCTGTAAAT
149-AY509253-Ostreid-herpesvirus-1-B3-B4-Ostrei_54			100		GCTGATTATTTGCGCCTGTAAATGGGTTACTGGTTGATGGATTAGTTGTT
149-AY509253-Ostreid-herpesvirus-1-B3-B4-Ostrei_81			100		TACTGGTTGATGGATTAGTTGTTGTCGCATCTTTGGATTTAACAATTGCC
149-AY509253-Ostreid-herpesvirus-1-B3-B4-Ostrei_107			100		GCATCTTTGGATTTAACAATTGCCCCTGTCATCTTGAGGTATAGACAATC
150-KM656088-Aspergillus-sydowii-beta-tubulin-T_0			100		TGCTTTCTGGTGCGTCGAAAATTTCATCCATTGCAGATGGTCTTTGTTTT
150-KM656088-Aspergillus-sydowii-beta-tubulin-T_25			100		ATCCATTGCAGATGGTCTTTGTTTTCGTGATTTTTACTAACGACTCTATA
150-KM656088-Aspergillus-sydowii-beta-tubulin-T_50			100		CGTGATTTTTACTAACGACTCTATAGGCAGACCATCTCCGGTGAGCACGG
150-KM656088-Aspergillus-sydowii-beta-tubulin-T_75			100		GGCAGACCATCTCCGGTGAGCACGGCCTCGATGGCTCCGGTGTGTGAGTA
150-KM656088-Aspergillus-sydowii-beta-tubulin-T_100			100		CCTCGATGGCTCCGGTGTGTGAGTACAGCCCGTCCAGGACTCGATCAAAA
150-KM656088-Aspergillus-sydowii-beta-tubulin-T_125			100		CAGCCCGTCCAGGACTCGATCAAAACACGACAGAACACAGCCCCTGATAT
150-KM656088-Aspergillus-sydowii-beta-tubulin-T_150			100		CACGACAGAACACAGCCCCTGATATAATACAGTTACAATGGTACCTCCGA
150-KM656088-Aspergillus-sydowii-beta-tubulin-T_175			100		AATACAGTTACAATGGTACCTCCGACCTCCAGCTCGAGCGTATGAACGTC
150-KM656088-Aspergillus-sydowii-beta-tubulin-T_200			100		CCTCCAGCTCGAGCGTATGAACGTCTACTTCAACGAGGCCAGCGGCAACA
150-KM656088-Aspergillus-sydowii-beta-tubulin-T_225			100		TACTTCAACGAGGCCAGCGGCAACAAGTACGTTCCCCGTGCCGTCCTCGT
150-KM656088-Aspergillus-sydowii-beta-tubulin-T_250			100		AGTACGTTCCCCGTGCCGTCCTCGTCGATCTCGAGCCTGGTACTATGGAC
150-KM656088-Aspergillus-sydowii-beta-tubulin-T_275			100		CGATCTCGAGCCTGGTACTATGGACGCTGTCCGTGCCGGTCCCTTCGGTC
150-KM656088-Aspergillus-sydowii-beta-tubulin-T_300			100		GCTGTCCGTGCCGGTCCCTTCGGTCAGCTCTTCCGTCCCGACAACTTCGT
151-AF058971-Aspergillus-sydowii-strain-FK-11-T_0			100		GATCGAATGAGACGACAGAGCTCGGGGCAATCCCGTATGCTAGGAACTGC
151-AF058971-Aspergillus-sydowii-strain-FK-11-T_25			100		GGCAATCCCGTATGCTAGGAACTGCGACACAGAGCGAAAGCGCTTTAAAC
151-AF058971-Aspergillus-sydowii-strain-FK-11-T_50			100		GACACAGAGCGAAAGCGCTTTAAACTGGAGCTGGACCAGAAGCTGATACC
151-AF058971-Aspergillus-sydowii-strain-FK-11-T_75			100		TGGAGCTGGACCAGAAGCTGATACCGAAGGAGCACTTTTTGGGTTGGCTG
151-AF058971-Aspergillus-sydowii-strain-FK-11-T_100			100		GAAGGAGCACTTTTTGGGTTGGCTGGAGGTCAACAATGAATGCCTATCCG
151-AF058971-Aspergillus-sydowii-strain-FK-11-T_125			100		GAGGTCAACAATGAATGCCTATCCGGGTTTAGCGTCCAGGCGGTGAGTAC
151-AF058971-Aspergillus-sydowii-strain-FK-11-T_150			100		GGTTTAGCGTCCAGGCGGTGAGTACAAATTTTGTGCCGTTTGACAAAATG
151-AF058971-Aspergillus-sydowii-strain-FK-11-T_175			100		AAATTTTGTGCCGTTTGACAAAATGATCATTTTAGGAAATCGATAGGATC
151-AF058971-Aspergillus-sydowii-strain-FK-11-T_200			100		ATCATTTTAGGAAATCGATAGGATCATCCTTCCAGCACTAGTGGCGTCGC
151-AF058971-Aspergillus-sydowii-strain-FK-11-T_225			100		ATCCTTCCAGCACTAGTGGCGTCGCGCAGGAAGTGACTCAGGGACAAATA
151-AF058971-Aspergillus-sydowii-strain-FK-11-T_250			100		GCAGGAAGTGACTCAGGGACAAATATTAGAGCGGTTGTTACACAGACGGT
151-AF058971-Aspergillus-sydowii-strain-FK-11-T_275			100		TTAGAGCGGTTGTTACACAGACGGTGTGTTGTCAAGCGAGGTGAGAGAGC
151-AF058971-Aspergillus-sydowii-strain-FK-11-T_300			100		GTGTTGTCAAGCGAGGTGAGAGAGCAGGTCATTGTCTCCTTCGCTCCTTT
152-NR-131259-Aspergillus-sydowii-CBS-59365-ITS_0			100		TGAATACCTAACACTGTTGCTTCGGCGGGGAACCCCCTCGGGGGCGAGCC
152-NR-131259-Aspergillus-sydowii-CBS-59365-ITS_25			100		CGGGGAACCCCCTCGGGGGCGAGCCGCCGGGGACTACTGAACTTCATGCC
152-NR-131259-Aspergillus-sydowii-CBS-59365-ITS_50			100		GCCGGGGACTACTGAACTTCATGCCTGAGAGTGATGCAGTCTGAGTCTGA
152-NR-131259-Aspergillus-sydowii-CBS-59365-ITS_75			100		TGAGAGTGATGCAGTCTGAGTCTGAATATAAAATCAGTCAAAACTTTCAA
152-NR-131259-Aspergillus-sydowii-CBS-59365-ITS_100			100		ATATAAAATCAGTCAAAACTTTCAACAATGGATCTCTTGGTTCCGGCATC
152-NR-131259-Aspergillus-sydowii-CBS-59365-ITS_125			100		CAATGGATCTCTTGGTTCCGGCATCGATGAAGAACGCAGCGAACTGCGAT
152-NR-131259-Aspergillus-sydowii-CBS-59365-ITS_150			100		GATGAAGAACGCAGCGAACTGCGATAAGTAATGTGAATTGCAGAATTCAG
152-NR-131259-Aspergillus-sydowii-CBS-59365-ITS_175			100		AAGTAATGTGAATTGCAGAATTCAGTGAATCATCGAGTCTTTGAACGCAC
152-NR-131259-Aspergillus-sydowii-CBS-59365-ITS_200			100		TGAATCATCGAGTCTTTGAACGCACATTGCGCCCCCTGGCATTCCGGGGG
152-NR-131259-Aspergillus-sydowii-CBS-59365-ITS_225			100		ATTGCGCCCCCTGGCATTCCGGGGGGCATGCCTGTCCGAGCGTCATTGCT
152-NR-131259-Aspergillus-sydowii-CBS-59365-ITS_250			100		GCATGCCTGTCCGAGCGTCATTGCTGCCCATCAAGCCCGGCTTGTGTGTT
152-NR-131259-Aspergillus-sydowii-CBS-59365-ITS_275			100		GCCCATCAAGCCCGGCTTGTGTGTTGGGTCGTCGTCCCCCCCGGGGGACG
152-NR-131259-Aspergillus-sydowii-CBS-59365-ITS_300			100		GGGTCGTCGTCCCCCCCGGGGGACGGGCCCGAAAGGCAGCGGCGGCACCG
153-HM061188-Aspergillus-sydowii-calmodulin-gen_0			100		AACAGGACAAGGATGGCGATGGTTAGTGTGCTCCCCGCGATAACTTGGTC
153-HM061188-Aspergillus-sydowii-calmodulin-gen_25			100		GTGTGCTCCCCGCGATAACTTGGTCGCATACGCCCAATGTCGACACCATA
153-HM061188-Aspergillus-sydowii-calmodulin-gen_50			100		GCATACGCCCAATGTCGACACCATAATTCTATGTAATTGGATATTGACAC
153-HM061188-Aspergillus-sydowii-calmodulin-gen_75			100		ATTCTATGTAATTGGATATTGACACACGATCCAGGCCAGATCACTACCAA
153-HM061188-Aspergillus-sydowii-calmodulin-gen_100			100		ACGATCCAGGCCAGATCACTACCAAGGAGCTCGGCACCGTGATGCGCTCG
153-HM061188-Aspergillus-sydowii-calmodulin-gen_125			100		GGAGCTCGGCACCGTGATGCGCTCGCTCGGCCAGAACCCCTCAGAGTCTG
153-HM061188-Aspergillus-sydowii-calmodulin-gen_150			100		CTCGGCCAGAACCCCTCAGAGTCTGAGCTTCAGGACATGATCAACGAAGT
153-HM061188-Aspergillus-sydowii-calmodulin-gen_175			100		AGCTTCAGGACATGATCAACGAAGTCGACGCTGACAACAACGGCACCATT
153-HM061188-Aspergillus-sydowii-calmodulin-gen_200			100		CGACGCTGACAACAACGGCACCATTGATTTCCCAGGTACGTGCCTTTGCA
153-HM061188-Aspergillus-sydowii-calmodulin-gen_225			100		GATTTCCCAGGTACGTGCCTTTGCAAAAATAAGATCACCGTGAAATCGGA
153-HM061188-Aspergillus-sydowii-calmodulin-gen_250			100		AAAATAAGATCACCGTGAAATCGGACAACTGTTGACTGTTAAATAGAGTT
153-HM061188-Aspergillus-sydowii-calmodulin-gen_275			100		CAACTGTTGACTGTTAAATAGAGTTCCTCACGATGATGGCTAGAAAGATG
153-HM061188-Aspergillus-sydowii-calmodulin-gen_300			100		CCTCACGATGATGGCTAGAAAGATGAAGGACACCGACTCCGAGGAGGAAA
155-Pseudoalteromonas-sp-NW4327-trimmed-Pseudoa_0			100		TTCCATTTTACTCACGAGCGTGAAGAAGATGGTATTAGCGTTGAAGTTTC
155-Pseudoalteromonas-sp-NW4327-trimmed-Pseudoa_25			100		AAGATGGTATTAGCGTTGAAGTTTCAATGCAGTGGAACGATGGCTTCCAA
155-Pseudoalteromonas-sp-NW4327-trimmed-Pseudoa_50			100		AATGCAGTGGAACGATGGCTTCCAAGAAAACATTTACTGTTTTACTAATA
155-Pseudoalteromonas-sp-NW4327-trimmed-Pseudoa_75			100		GAAAACATTTACTGTTTTACTAATAACATTCCACAACGTGATGGTGGTAC
155-Pseudoalteromonas-sp-NW4327-trimmed-Pseudoa_100			100		ACATTCCACAACGTGATGGTGGTACTCACTTAGCCGGCTTTAGATCTGCG
155-Pseudoalteromonas-sp-NW4327-trimmed-Pseudoa_125			100		TCACTTAGCCGGCTTTAGATCTGCGCTAACACGTACACTTAATAACTACA
155-Pseudoalteromonas-sp-NW4327-trimmed-Pseudoa_150			100		CTAACACGTACACTTAATAACTACATGGAAAAAGAAGGCTTTAACAAAAA
155-Pseudoalteromonas-sp-NW4327-trimmed-Pseudoa_175			100		TGGAAAAAGAAGGCTTTAACAAAAAAGCTAAAACAACCAGTAATGCAACG
155-Pseudoalteromonas-sp-NW4327-trimmed-Pseudoa_200			100		AGCTAAAACAACCAGTAATGCAACGGGCGATGATGCGCGTGAAGGCTTAA
155-Pseudoalteromonas-sp-NW4327-trimmed-Pseudoa_225			100		GGCGATGATGCGCGTGAAGGCTTAACAGCGGTTGTAAGTGTTAAAGTACC
155-Pseudoalteromonas-sp-NW4327-trimmed-Pseudoa_250			100		CAGCGGTTGTAAGTGTTAAAGTACCTGATCCTAAGTTCTCATCACAAACT
155-Pseudoalteromonas-sp-NW4327-trimmed-Pseudoa_275			100		TGATCCTAAGTTCTCATCACAAACTAAAGACAAGCTAGTATCAAGCGAAG
155-Pseudoalteromonas-sp-NW4327-trimmed-Pseudoa_300			100		AAAGACAAGCTAGTATCAAGCGAAGTTAAATCTGCAGTTGAGCAAGCAAT
156-JX235927-Bonamia-ostreae-heat-shock-protein_0			100		TTACAAGCACTTCCACGTCGAAGGGCAAGTCGAGTTCACTGTCATTCTCT
156-JX235927-Bonamia-ostreae-heat-shock-protein_25			100		CAAGTCGAGTTCACTGTCATTCTCTTCGTTCCGAAGAGAATGCCTTTCGA
156-JX235927-Bonamia-ostreae-heat-shock-protein_50			100		TCGTTCCGAAGAGAATGCCTTTCGATCTCTTCAATAACAATAAGGATCCA
156-JX235927-Bonamia-ostreae-heat-shock-protein_75			100		TCTCTTCAATAACAATAAGGATCCAAGCAACATCAAGCTTTTCGTCCGTC
156-JX235927-Bonamia-ostreae-heat-shock-protein_100			100		AGCAACATCAAGCTTTTCGTCCGTCGTGTTCTGATCAACGAACAAGCGAA
156-JX235927-Bonamia-ostreae-heat-shock-protein_125			100		GTGTTCTGATCAACGAACAAGCGAAAGAGCTTTGTCCTGAATATTTGAGC
156-JX235927-Bonamia-ostreae-heat-shock-protein_150			100		AGAGCTTTGTCCTGAATATTTGAGCTTCATCAAAGGAGTTGTTGACAGTG
156-JX235927-Bonamia-ostreae-heat-shock-protein_175			100		TTCATCAAAGGAGTTGTTGACAGTGAAGAAATGCCACTCAATATTTCAAG
156-JX235927-Bonamia-ostreae-heat-shock-protein_200			100		AAGAAATGCCACTCAATATTTCAAGAGAGACCTTGCAGAAGAACACAATA
156-JX235927-Bonamia-ostreae-heat-shock-protein_225			100		AGAGACCTTGCAGAAGAACACAATAATGAAAGTGATCCGCAACAACATCG
156-JX235927-Bonamia-ostreae-heat-shock-protein_250			100		ATGAAAGTGATCCGCAACAACATCGCCAAAAAAGCCATCGAACTCTTCTT
156-JX235927-Bonamia-ostreae-heat-shock-protein_275			100		CCAAAAAAGCCATCGAACTCTTCTTCGAAATCTCTGAAGACAAAGAGCTT
156-JX235927-Bonamia-ostreae-heat-shock-protein_300			100		CGAAATCTCTGAAGACAAAGAGCTTTTCAAGACCTTCTACAAGAACTTTT
157-JF831861-Bonamia-ostreae-clone-BoNED4A6-sma_0			100		GAACCTTGTTATTTAGAGGAAGGAAAAGTCGTAACAAGGTTTCCGTAGGT
157-JF831861-Bonamia-ostreae-clone-BoNED4A6-sma_25			100		AAGTCGTAACAAGGTTTCCGTAGGTGAACCTGCGGAAGGATCATTACACC
157-JF831861-Bonamia-ostreae-clone-BoNED4A6-sma_50			100		GAACCTGCGGAAGGATCATTACACCACATTTTATTGCACGATAAAATTCA
157-JF831861-Bonamia-ostreae-clone-BoNED4A6-sma_75			100		ACATTTTATTGCACGATAAAATTCAACCGCGAACCCACATTTTATTATTG
157-JF831861-Bonamia-ostreae-clone-BoNED4A6-sma_100			100		ACCGCGAACCCACATTTTATTATTGCAAACTCTGGCTACAGATTGACAAC
157-JF831861-Bonamia-ostreae-clone-BoNED4A6-sma_125			100		CAAACTCTGGCTACAGATTGACAACACAAATGCAGCGCAAGGAATTTGCG
157-JF831861-Bonamia-ostreae-clone-BoNED4A6-sma_150			100		ACAAATGCAGCGCAAGGAATTTGCGCAATGACTTTGCGCAAAGTTCTTGC
157-JF831861-Bonamia-ostreae-clone-BoNED4A6-sma_175			100		CAATGACTTTGCGCAAAGTTCTTGCGCTGCAAAACTCCCGACAACAGTCT
157-JF831861-Bonamia-ostreae-clone-BoNED4A6-sma_200			100		GCTGCAAAACTCCCGACAACAGTCTTTGCAATGGATGACTAGGCTCTCGC
157-JF831861-Bonamia-ostreae-clone-BoNED4A6-sma_225			100		TTGCAATGGATGACTAGGCTCTCGCAACGATGAAGAACGCATCCAAATGC
157-JF831861-Bonamia-ostreae-clone-BoNED4A6-sma_250			100		AACGATGAAGAACGCATCCAAATGCGATACTTGATGTGAATCGCCTATTT
157-JF831861-Bonamia-ostreae-clone-BoNED4A6-sma_275			100		GATACTTGATGTGAATCGCCTATTTCGAGCATTGAGTATTTGAATGCAAA
157-JF831861-Bonamia-ostreae-clone-BoNED4A6-sma_300			100		CGAGCATTGAGTATTTGAATGCAAATCGCGCCGCTAGACGGCATGCTTCC
158-AM410923-Bonamia-ostreae-partial-act1-gene-_0			100		AACACCCCCGCGATGTACGTCGCCATCCAAGCGGTCCTCTCCCTCTACGC
158-AM410923-Bonamia-ostreae-partial-act1-gene-_25			100		TCCAAGCGGTCCTCTCCCTCTACGCGTCCGGAAGAACCACCGGAATCGTC
158-AM410923-Bonamia-ostreae-partial-act1-gene-_50			100		GTCCGGAAGAACCACCGGAATCGTCTTGGACTCCGGAGATGGCGTCAGCC
158-AM410923-Bonamia-ostreae-partial-act1-gene-_75			100		TTGGACTCCGGAGATGGCGTCAGCCACACCGTCCCGATCTACGAAGGATA
158-AM410923-Bonamia-ostreae-partial-act1-gene-_100			100		ACACCGTCCCGATCTACGAAGGATATGCCCTTCCTCACGCCATTCTGAGA
158-AM410923-Bonamia-ostreae-partial-act1-gene-_125			100		TGCCCTTCCTCACGCCATTCTGAGATTGGACATCGCCGGAAGAGATCTCA
158-AM410923-Bonamia-ostreae-partial-act1-gene-_150			100		TTGGACATCGCCGGAAGAGATCTCACCGACTACTTGATCAAAATCCTCAC
158-AM410923-Bonamia-ostreae-partial-act1-gene-_175			100		CCGACTACTTGATCAAAATCCTCACCGAGCGCGGCCACAACTTCACCACC
158-AM410923-Bonamia-ostreae-partial-act1-gene-_200			100		CGAGCGCGGCCACAACTTCACCACCACCGCCGAACGCGAAATCGTCCGCG
158-AM410923-Bonamia-ostreae-partial-act1-gene-_225			100		ACCGCCGAACGCGAAATCGTCCGCGACATCAAAGAAACGCTTTGCTACTG
158-AM410923-Bonamia-ostreae-partial-act1-gene-_250			100		ACATCAAAGAAACGCTTTGCTACTGCGCAACTGATTTCGAAGCAGAAATG
158-AM410923-Bonamia-ostreae-partial-act1-gene-_275			100		CGCAACTGATTTCGAAGCAGAAATGGCCTCTTCCCAATCTTGTTCGAAGA
158-AM410923-Bonamia-ostreae-partial-act1-gene-_300			100		GCCTCTTCCCAATCTTGTTCGAAGATCGAGAAGAACTACGAACTTCCAGA
161-V-europaeus-dnaJ-trimmed-Vibrio-europaeus-s_0			100		GGAAGGTACATACGCTAGCTTCTCATCTCGGAGAACTTGGTTTCATCCCA
161-V-europaeus-dnaJ-trimmed-Vibrio-europaeus-s_25			100		TCTCGGAGAACTTGGTTTCATCCCATTGCTTGACGATTCACCAGAAAAAG
161-V-europaeus-dnaJ-trimmed-Vibrio-europaeus-s_50			100		TTGCTTGACGATTCACCAGAAAAAGATCTATTCAAGCGCAACTTTCTTAT
161-V-europaeus-dnaJ-trimmed-Vibrio-europaeus-s_75			100		ATCTATTCAAGCGCAACTTTCTTATCATGAATGCCTTGTATCAGCTACAA
161-V-europaeus-dnaJ-trimmed-Vibrio-europaeus-s_100			100		CATGAATGCCTTGTATCAGCTACAAGAAACACTCTATCCCGATAAGTGGT
161-V-europaeus-dnaJ-trimmed-Vibrio-europaeus-s_125			100		GAAACACTCTATCCCGATAAGTGGTTACAGGTAGAGGCGATGGATATTAT
161-V-europaeus-dnaJ-trimmed-Vibrio-europaeus-s_150			100		TACAGGTAGAGGCGATGGATATTATTTTAATGCCATCTCATCAAGTGCCT
161-V-europaeus-dnaJ-trimmed-Vibrio-europaeus-s_175			100		TTTAATGCCATCTCATCAAGTGCCTGGACATGAAGTTGATCATCACGATC
161-V-europaeus-dnaJ-trimmed-Vibrio-europaeus-s_200			100		GGACATGAAGTTGATCATCACGATCCTCTTAGGGACTATTACATCCATTG
161-V-europaeus-dnaJ-trimmed-Vibrio-europaeus-s_225			100		CTCTTAGGGACTATTACATCCATTGGAAGAACTATGAAGCAGAAGAGGGT
161-V-europaeus-dnaJ-trimmed-Vibrio-europaeus-s_250			100		GAAGAACTATGAAGCAGAAGAGGGTGAAGTAAAACGCCTTCTCAATGAAT
161-V-europaeus-dnaJ-trimmed-Vibrio-europaeus-s_275			100		GAAGTAAAACGCCTTCTCAATGAATTCTGGACTCGTTACCGCGAGTTTGT
161-V-europaeus-dnaJ-trimmed-Vibrio-europaeus-s_300			100		TCTGGACTCGTTACCGCGAGTTTGTTGGAAGTACCAATGGCAAAGAGATG
162-dnaJ-consensus-V-coralliilyticus-_0			100		TGATGAGTCTGCTGCAGAGAAGTTTAAAGAAGTAAAAGAAGCGTACGAAA
162-dnaJ-consensus-V-coralliilyticus-_25			100		AAAGAAGTAAAAGAAGCGTACGAAATCCTACTGGATCCTCAGAAAAAAGC
162-dnaJ-consensus-V-coralliilyticus-_50			100		TCCTACTGGATCCTCAGAAAAAAGCAGCCTATGACCAATATGGTCACGCA
162-dnaJ-consensus-V-coralliilyticus-_75			100		AGCCTATGACCAATATGGTCACGCAGCCTTCGAACAAGGCGGCATGGGCG
162-dnaJ-consensus-V-coralliilyticus-_100			100		GCCTTCGAACAAGGCGGCATGGGCGGTGGTGGCTTTGGCGGTGGTGCTGG
162-dnaJ-consensus-V-coralliilyticus-_125			100		GTGGTGGCTTTGGCGGTGGTGCTGGTGCTGATTTCGGTGACATTTTTGGT
162-dnaJ-consensus-V-coralliilyticus-_150			100		TGCTGATTTCGGTGACATTTTTGGTGACGTGTTTGGTGATATCTTTGGTG
162-dnaJ-consensus-V-coralliilyticus-_175			100		GACGTGTTTGGTGATATCTTTGGTGGTGGCCGACGTGGTGGTGGCCAGCA
162-dnaJ-consensus-V-coralliilyticus-_200			100		GTGGCCGACGTGGTGGTGGCCAGCAGCGCGCGCAACGCGGTGCAGACCTG
162-dnaJ-consensus-V-coralliilyticus-_225			100		GCGCGCGCAACGCGGTGCAGACCTGCGCTACAACATGGAACTGTCGCTAG
162-dnaJ-consensus-V-coralliilyticus-_250			100		CGCTACAACATGGAACTGTCGCTAGAAGAAGCGGTTCGTGGTGTTTCAAA
162-dnaJ-consensus-V-coralliilyticus-_275			100		AAGAAGCGGTTCGTGGTGTTTCAAAAGAAATTGAAGTTCCAACGCTAGTT
162-dnaJ-consensus-V-coralliilyticus-_298			100		AAAGAAATTGAAGTTCCAACGCTAGTTAACTGTGACGTTTGTGATGGCAG
163-dnaJ-consensus-V-vulnificus-Vibrio-vulnific_0			100		AACCTTGGCGCATCTGAACCTGACCATGGCCATGACAGGTGCCACAAGTT
163-dnaJ-consensus-V-vulnificus-Vibrio-vulnific_27			100		GGCCATGACAGGTGCCACAAGTTTCGGCAGAAGTGCCTTTCTTCGCGCCC
163-dnaJ-consensus-V-vulnificus-Vibrio-vulnific_54			100		CAGAAGTGCCTTTCTTCGCGCCCGAGCCTTCACAAGTATCACAATGAACC
163-dnaJ-consensus-V-vulnificus-Vibrio-vulnific_81			100		CTTCACAAGTATCACAATGAACCAATGTTGGAACTTCAATTTCCTTCGAG
163-dnaJ-consensus-V-vulnificus-Vibrio-vulnific_108			100		TTGGAACTTCAATTTCCTTCGAGACACCACGAACGGCCTCTTCTAGCGAC
163-dnaJ-consensus-V-vulnificus-Vibrio-vulnific_135			100		CACGAACGGCCTCTTCTAGCGACAGTTCCATGTTGTAGCGCAGATCCGCG
163-dnaJ-consensus-V-vulnificus-Vibrio-vulnific_162			100		CCATGTTGTAGCGCAGATCCGCGCCACGCTGTGGACGTGCATGCCCGCCA
163-dnaJ-consensus-V-vulnificus-Vibrio-vulnific_189			100		GCTGTGGACGTGCATGCCCGCCACCACGACGGCCACCACCAAAGATATCG
163-dnaJ-consensus-V-vulnificus-Vibrio-vulnific_216			100		GACGGCCACCACCAAAGATATCGCCAAAAACGTCACCAAAAATGTCGCCA
163-dnaJ-consensus-V-vulnificus-Vibrio-vulnific_243			100		AAACGTCACCAAAAATGTCGCCAAAGTCAGCGCCACCGCCACCACCGAAA
163-dnaJ-consensus-V-vulnificus-Vibrio-vulnific_270			100		CAGCGCCACCGCCACCACCGAAACCGCCGCCGAAGCCGCCACCACCTTGT
163-dnaJ-consensus-V-vulnificus-Vibrio-vulnific_289			100		GAAACCGCCGCCGAAGCCGCCACCACCTTGTTCAAATGCAGCATGGCCAT
164-dnaJ-consensus-V-harveyi-Vibrio-harveyi-str_0			100		AGTAATGGGACATGTGGCTAAAGCCAAAGGGCAGGTAACGAAAGAAGAGA
164-dnaJ-consensus-V-harveyi-Vibrio-harveyi-str_25			100		AAAGGGCAGGTAACGAAAGAAGAGATTCAACTTGCTTCAACGATGATGGA
164-dnaJ-consensus-V-harveyi-Vibrio-harveyi-str_50			100		TTCAACTTGCTTCAACGATGATGGATCGCATGAGCCTTCATGGTGAGCAA
164-dnaJ-consensus-V-harveyi-Vibrio-harveyi-str_75			100		TCGCATGAGCCTTCATGGTGAGCAACGCCGTGCTGCCCAAGATGCATTCA
164-dnaJ-consensus-V-harveyi-Vibrio-harveyi-str_100			100		CGCCGTGCTGCCCAAGATGCATTCAGAGAAGGTAAAGAGAGCGACTTTCC
164-dnaJ-consensus-V-harveyi-Vibrio-harveyi-str_125			100		GAGAAGGTAAAGAGAGCGACTTTCCACTGGAAGAAGTATTGGTCCGAGTG
164-dnaJ-consensus-V-harveyi-Vibrio-harveyi-str_150			100		ACTGGAAGAAGTATTGGTCCGAGTGAAGATTTCTTCAGCCGGTCGCTTTG
164-dnaJ-consensus-V-harveyi-Vibrio-harveyi-str_175			100		AAGATTTCTTCAGCCGGTCGCTTTGATTTGCTGCAATTCTTTTTAGAGTT
164-dnaJ-consensus-V-harveyi-Vibrio-harveyi-str_200			100		ATTTGCTGCAATTCTTTTTAGAGTTACAAATTTCTGCCGCATTTGCCGAT
164-dnaJ-consensus-V-harveyi-Vibrio-harveyi-str_225			100		ACAAATTTCTGCCGCATTTGCCGATGGTTCTATTCATCCGAGTGAGCGCA
164-dnaJ-consensus-V-harveyi-Vibrio-harveyi-str_250			100		GGTTCTATTCATCCGAGTGAGCGCAGTGTTCTACATAAAATTGCTCGTGG
164-dnaJ-consensus-V-harveyi-Vibrio-harveyi-str_275			100		GTGTTCTACATAAAATTGCTCGTGGCCTTGGTTTCTCTTCCGAACAGCTA
164-dnaJ-consensus-V-harveyi-Vibrio-harveyi-str_300			100		CCTTGGTTTCTCTTCCGAACAGCTAGAGCGACGTCTCAATATGCAAGAAG
165-AB263073-Vibrio-xuii-dnaJ-gene-for-DnaJ-par_0			100		CAATGAAATTCCACCCGGACCGTAACCAGGGTGATGAATCTGCTGCGGAT
165-AB263073-Vibrio-xuii-dnaJ-gene-for-DnaJ-par_25			100		CCAGGGTGATGAATCTGCTGCGGATAAGTTTAAAGAAGTAAAAGAAGCGT
165-AB263073-Vibrio-xuii-dnaJ-gene-for-DnaJ-par_50			100		AAGTTTAAAGAAGTAAAAGAAGCGTACGAAATCCTAACCGACCCTCAGAA
165-AB263073-Vibrio-xuii-dnaJ-gene-for-DnaJ-par_75			100		ACGAAATCCTAACCGACCCTCAGAAGAAAGCCGCGTATGACCAATACGGT
165-AB263073-Vibrio-xuii-dnaJ-gene-for-DnaJ-par_100			100		GAAAGCCGCGTATGACCAATACGGTCACGCAGCCTTTGAACAAGGCGGTA
165-AB263073-Vibrio-xuii-dnaJ-gene-for-DnaJ-par_125			100		CACGCAGCCTTTGAACAAGGCGGTATGGGCGGTGGCGGCTTCGGTGGCGG
165-AB263073-Vibrio-xuii-dnaJ-gene-for-DnaJ-par_150			100		TGGGCGGTGGCGGCTTCGGTGGCGGCGGCGCTGATTTTGGTGACATCTTT
165-AB263073-Vibrio-xuii-dnaJ-gene-for-DnaJ-par_175			100		CGGCGCTGATTTTGGTGACATCTTTGGTGATGTATTTGGCGATATCTTCG
165-AB263073-Vibrio-xuii-dnaJ-gene-for-DnaJ-par_200			100		GGTGATGTATTTGGCGATATCTTCGGTGGTGGTCGTCGTGGCGGTGGTCA
165-AB263073-Vibrio-xuii-dnaJ-gene-for-DnaJ-par_225			100		GTGGTGGTCGTCGTGGCGGTGGTCATGCGCGTGCACAACGCGGAGCAGAC
165-AB263073-Vibrio-xuii-dnaJ-gene-for-DnaJ-par_250			100		TGCGCGTGCACAACGCGGAGCAGACCTTCGTTACAACATGGAACTGACGC
165-AB263073-Vibrio-xuii-dnaJ-gene-for-DnaJ-par_275			100		CTTCGTTACAACATGGAACTGACGCTTGAAGAAGCCGTTCGCGGTGTGTC
165-AB263073-Vibrio-xuii-dnaJ-gene-for-DnaJ-par_300			100		TTGAAGAAGCCGTTCGCGGTGTGTCAAAAGAAATCGAAGTTCCAACACTG
166-AB263071-Vibrio-vulnificus-dnaJ-gene-for-Dn_0			100		CTATGAAATTTCACCCAGATCGCAATCAGGGTGACGAGTCTGCTGCGGAT
166-AB263071-Vibrio-vulnificus-dnaJ-gene-for-Dn_25			100		TCAGGGTGACGAGTCTGCTGCGGATAAGTTTAAAGAAGTAAAAGAAGCGT
166-AB263071-Vibrio-vulnificus-dnaJ-gene-for-Dn_50			100		AAGTTTAAAGAAGTAAAAGAAGCGTACGAAATTCTGACCGATCCACAGAA
166-AB263071-Vibrio-vulnificus-dnaJ-gene-for-Dn_75			100		ACGAAATTCTGACCGATCCACAGAAAAAAGCGGCTTACGATCAATATGGC
166-AB263071-Vibrio-vulnificus-dnaJ-gene-for-Dn_100			100		AAAAGCGGCTTACGATCAATATGGCCATGCTGCATTTGAACAAGGTGGTG
166-AB263071-Vibrio-vulnificus-dnaJ-gene-for-Dn_125			100		CATGCTGCATTTGAACAAGGTGGTGGCGGCTTCGGCGGCGGTTTCGGTGG
166-AB263071-Vibrio-vulnificus-dnaJ-gene-for-Dn_150			100		GCGGCTTCGGCGGCGGTTTCGGTGGTGGCGGTGGCGCTGACTTTGGCGAC
166-AB263071-Vibrio-vulnificus-dnaJ-gene-for-Dn_175			100		TGGCGGTGGCGCTGACTTTGGCGACATTTTTGGTGACGTTTTTGGCGATA
166-AB263071-Vibrio-vulnificus-dnaJ-gene-for-Dn_200			100		ATTTTTGGTGACGTTTTTGGCGATATCTTTGGTGGTGGCCGTCGTGGTGG
166-AB263071-Vibrio-vulnificus-dnaJ-gene-for-Dn_225			100		TCTTTGGTGGTGGCCGTCGTGGTGGCGGGCATGCACGTCCACAGCGTGGC
166-AB263071-Vibrio-vulnificus-dnaJ-gene-for-Dn_250			100		CGGGCATGCACGTCCACAGCGTGGCGCGGATCTGCGCTACAACATGGAAC
166-AB263071-Vibrio-vulnificus-dnaJ-gene-for-Dn_275			100		GCGGATCTGCGCTACAACATGGAACTGTCGCTAGAAGAGGCCGTTCGTGG
166-AB263071-Vibrio-vulnificus-dnaJ-gene-for-Dn_300			100		TGTCGCTAGAAGAGGCCGTTCGTGGTGTCTCGAAGGAAATTGAAGTTCCA
167-AB263070-Vibrio-tubiashii-dnaJ-gene-for-Dna_0			100		CGATGAAATTCCACCCAGACCGTAACCAGGGCGATGAAAGCGCAGCAGAA
167-AB263070-Vibrio-tubiashii-dnaJ-gene-for-Dna_25			100		CCAGGGCGATGAAAGCGCAGCAGAAAAGTTTAAAGAAGTAAAAGAAGCGT
167-AB263070-Vibrio-tubiashii-dnaJ-gene-for-Dna_50			100		AAGTTTAAAGAAGTAAAAGAAGCGTACGAAATTCTTCTCGATCCGCAAAA
167-AB263070-Vibrio-tubiashii-dnaJ-gene-for-Dna_75			100		ACGAAATTCTTCTCGATCCGCAAAAGAAAGCTGCTTATGACCAATACGGT
167-AB263070-Vibrio-tubiashii-dnaJ-gene-for-Dna_100			100		GAAAGCTGCTTATGACCAATACGGTCATGCTGCTTTTGAACAAGGCGGTA
167-AB263070-Vibrio-tubiashii-dnaJ-gene-for-Dna_125			100		CATGCTGCTTTTGAACAAGGCGGTATGGGCGGCGGCGGCTTTGGTGGTGG
167-AB263070-Vibrio-tubiashii-dnaJ-gene-for-Dna_150			100		TGGGCGGCGGCGGCTTTGGTGGTGGCGGTGCTGATTTCGGTGACATCTTT
167-AB263070-Vibrio-tubiashii-dnaJ-gene-for-Dna_175			100		CGGTGCTGATTTCGGTGACATCTTTGGTGATGTGTTCGGTGATATCTTCG
167-AB263070-Vibrio-tubiashii-dnaJ-gene-for-Dna_200			100		GGTGATGTGTTCGGTGATATCTTCGGTGGCGGTCGTCGTGGTGGCGGTGG
167-AB263070-Vibrio-tubiashii-dnaJ-gene-for-Dna_225			100		GTGGCGGTCGTCGTGGTGGCGGTGGTCATCGTGCTCAGCGCGGTGCTGAC
167-AB263070-Vibrio-tubiashii-dnaJ-gene-for-Dna_250			100		TCATCGTGCTCAGCGCGGTGCTGACCTTCGTTACAACATGGAACTGTCAC
167-AB263070-Vibrio-tubiashii-dnaJ-gene-for-Dna_275			100		CTTCGTTACAACATGGAACTGTCACTTGAAGAAGCGGTTCGTGGTGTATC
167-AB263070-Vibrio-tubiashii-dnaJ-gene-for-Dna_300			100		TTGAAGAAGCGGTTCGTGGTGTATCTAAAGAGATTGAAGTACCAACGCTG
168-AB263069-Vibrio-tasmaniensis-dnaJ-gene-for-_0			100		CGATGAAATTCCACCCGGACCGTAATCAGGGTGATGACAGCGCAGCAGAC
168-AB263069-Vibrio-tasmaniensis-dnaJ-gene-for-_25			100		TCAGGGTGATGACAGCGCAGCAGACAAATTTAAAGAAGTAAAAGTAGCGT
168-AB263069-Vibrio-tasmaniensis-dnaJ-gene-for-_50			100		AAATTTAAAGAAGTAAAAGTAGCGTACGAGATCCTAACCGATTCTCAAAA
168-AB263069-Vibrio-tasmaniensis-dnaJ-gene-for-_75			100		ACGAGATCCTAACCGATTCTCAAAAGAAAGCAGCTTACGACCAATACGGT
168-AB263069-Vibrio-tasmaniensis-dnaJ-gene-for-_100			100		GAAAGCAGCTTACGACCAATACGGTCACGCAGCCTTTGAACAAGGTGGCA
168-AB263069-Vibrio-tasmaniensis-dnaJ-gene-for-_125			100		CACGCAGCCTTTGAACAAGGTGGCATGGGCGGCGGCGGTTACGGCGGCGG
168-AB263069-Vibrio-tasmaniensis-dnaJ-gene-for-_150			100		TGGGCGGCGGCGGTTACGGCGGCGGTGGTCAAGGTGACTTCGGCGATATC
168-AB263069-Vibrio-tasmaniensis-dnaJ-gene-for-_175			100		TGGTCAAGGTGACTTCGGCGATATCTTCGGTGATGTGTTTGGCGATATCT
168-AB263069-Vibrio-tasmaniensis-dnaJ-gene-for-_200			100		TTCGGTGATGTGTTTGGCGATATCTTTGGCGGCGGTCGTCGTGGTGGTGG
168-AB263069-Vibrio-tasmaniensis-dnaJ-gene-for-_225			100		TTGGCGGCGGTCGTCGTGGTGGTGGTCAAGCGCGTGCACAACGTGGTTCT
168-AB263069-Vibrio-tasmaniensis-dnaJ-gene-for-_250			100		TCAAGCGCGTGCACAACGTGGTTCTGATTTGCGTTACAACATGGAGCTTT
168-AB263069-Vibrio-tasmaniensis-dnaJ-gene-for-_275			100		GATTTGCGTTACAACATGGAGCTTTCTCTAGAAGAAGCCGTTCGTGGTGT
168-AB263069-Vibrio-tasmaniensis-dnaJ-gene-for-_300			100		CTCTAGAAGAAGCCGTTCGTGGTGTATCTAAAGAGATTGAAGTACCAACA
169-AB263068-Vibrio-superstes-dnaJ-gene-for-Dna_0			100		CGATGAAATTCCATCCGGATCGCAACCAAGGTGACGATGGCGCAGCTGAG
169-AB263068-Vibrio-superstes-dnaJ-gene-for-Dna_25			100		CCAAGGTGACGATGGCGCAGCTGAGAAGTTTAAAGAGGTTAAAGAGGCGT
169-AB263068-Vibrio-superstes-dnaJ-gene-for-Dna_50			100		AAGTTTAAAGAGGTTAAAGAGGCGTACGAGGTCCTTACTGACTCTCAAAA
169-AB263068-Vibrio-superstes-dnaJ-gene-for-Dna_75			100		ACGAGGTCCTTACTGACTCTCAAAAACGTGCTGCCTACGATCAGTATGGT
169-AB263068-Vibrio-superstes-dnaJ-gene-for-Dna_100			100		ACGTGCTGCCTACGATCAGTATGGTCATGCAGCCTTTGAACAAGGTGGCA
169-AB263068-Vibrio-superstes-dnaJ-gene-for-Dna_125			100		CATGCAGCCTTTGAACAAGGTGGCATGGGCGGCGGTGGCTTTGGTGGCGG
169-AB263068-Vibrio-superstes-dnaJ-gene-for-Dna_150			100		TGGGCGGCGGTGGCTTTGGTGGCGGCGGTGCTGATTTTGGCGACATCTTC
169-AB263068-Vibrio-superstes-dnaJ-gene-for-Dna_175			100		CGGTGCTGATTTTGGCGACATCTTCGGTGATGTGTTTGGTGATATCTTTG
169-AB263068-Vibrio-superstes-dnaJ-gene-for-Dna_200			100		GGTGATGTGTTTGGTGATATCTTTGGTGGCGGCCGTCGTGGCGGTGGTCA
169-AB263068-Vibrio-superstes-dnaJ-gene-for-Dna_225			100		GTGGCGGCCGTCGTGGCGGTGGTCAACAGCGCGCACAACGTGGTGCTGAC
169-AB263068-Vibrio-superstes-dnaJ-gene-for-Dna_250			100		ACAGCGCGCACAACGTGGTGCTGACCTACGATACAACATGGAACTGACCC
169-AB263068-Vibrio-superstes-dnaJ-gene-for-Dna_275			100		CTACGATACAACATGGAACTGACCCTTGAAGAAGCGGTTCGTGGTTGCTC
169-AB263068-Vibrio-superstes-dnaJ-gene-for-Dna_300			100		TTGAAGAAGCGGTTCGTGGTTGCTCAAAAGAGATCGAAGTTCCTACGCTA
170-AB263067-Vibrio-shilonii-dnaJ-gene-for-DnaJ_0			100		CGATGAAGTATCACCCAGATAGAAACCAGGGTGATGAAGCCGCTGCTGAG
170-AB263067-Vibrio-shilonii-dnaJ-gene-for-DnaJ_25			100		CCAGGGTGATGAAGCCGCTGCTGAGAAATTCAAAGAAGTAAAAGAAGCGT
170-AB263067-Vibrio-shilonii-dnaJ-gene-for-DnaJ_50			100		AAATTCAAAGAAGTAAAAGAAGCGTACGAAATTCTTACCGAGCCGCAAAA
170-AB263067-Vibrio-shilonii-dnaJ-gene-for-DnaJ_75			100		ACGAAATTCTTACCGAGCCGCAAAAGAAAGCGGCTTACGATCAGTATGGT
170-AB263067-Vibrio-shilonii-dnaJ-gene-for-DnaJ_100			100		GAAAGCGGCTTACGATCAGTATGGTCATGCAGCCTTTGAACAGGGTGGTA
170-AB263067-Vibrio-shilonii-dnaJ-gene-for-DnaJ_125			100		CATGCAGCCTTTGAACAGGGTGGTATGGGCGGTGGCGGCTTTGGTGGCGC
170-AB263067-Vibrio-shilonii-dnaJ-gene-for-DnaJ_150			100		TGGGCGGTGGCGGCTTTGGTGGCGCTGGTGCTGATTTTGGTGATATCTTC
170-AB263067-Vibrio-shilonii-dnaJ-gene-for-DnaJ_175			100		TGGTGCTGATTTTGGTGATATCTTCGGTGATGTATTCGGTGATATCTTTG
170-AB263067-Vibrio-shilonii-dnaJ-gene-for-DnaJ_200			100		GGTGATGTATTCGGTGATATCTTTGGCGGTGGTCGCCGTGGTGGTGGGAG
170-AB263067-Vibrio-shilonii-dnaJ-gene-for-DnaJ_225			100		GCGGTGGTCGCCGTGGTGGTGGGAGTCGTGCACAGCGTGGTGCTGATCTA
170-AB263067-Vibrio-shilonii-dnaJ-gene-for-DnaJ_250			100		TCGTGCACAGCGTGGTGCTGATCTACGTTACAACATGGAACTGTCACTGG
170-AB263067-Vibrio-shilonii-dnaJ-gene-for-DnaJ_275			100		CGTTACAACATGGAACTGTCACTGGAAGAAGCGGTTCGTGGTATCTCTAA
170-AB263067-Vibrio-shilonii-dnaJ-gene-for-DnaJ_300			100		AAGAAGCGGTTCGTGGTATCTCTAAGGAGATTGAAGTTCCAACGCTCGTT
171-AB263066-Vibrio-scophthalmi-dnaJ-gene-for-D_0			100		CGATGAAATTCCACCCAGACCGCAATCAGGGTGATGACACTGCATCAGAC
171-AB263066-Vibrio-scophthalmi-dnaJ-gene-for-D_25			100		TCAGGGTGATGACACTGCATCAGACAAGTTTAAAGAAGTAAAAGAAGCGT
171-AB263066-Vibrio-scophthalmi-dnaJ-gene-for-D_50			100		AAGTTTAAAGAAGTAAAAGAAGCGTACGAAATCCTAACCGATCCTCAAAA
171-AB263066-Vibrio-scophthalmi-dnaJ-gene-for-D_75			100		ACGAAATCCTAACCGATCCTCAAAAGAAAGCGGCGTACGATCAATATGGT
171-AB263066-Vibrio-scophthalmi-dnaJ-gene-for-D_100			100		GAAAGCGGCGTACGATCAATATGGTCACGCAGCCTTTGAACAAGGCGGTG
171-AB263066-Vibrio-scophthalmi-dnaJ-gene-for-D_125			100		CACGCAGCCTTTGAACAAGGCGGTGGCGGCTACGGCGGTGGTTTTGGTGG
171-AB263066-Vibrio-scophthalmi-dnaJ-gene-for-D_150			100		GCGGCTACGGCGGTGGTTTTGGTGGCGGTGGTGCTGATTTCGGCGACATT
171-AB263066-Vibrio-scophthalmi-dnaJ-gene-for-D_175			100		CGGTGGTGCTGATTTCGGCGACATTTTTGGTGACGTATTTGGCGATATCT
171-AB263066-Vibrio-scophthalmi-dnaJ-gene-for-D_200			100		TTTGGTGACGTATTTGGCGATATCTTCGGCGGCGGTCGTCGCGGTGGTGG
171-AB263066-Vibrio-scophthalmi-dnaJ-gene-for-D_225			100		TCGGCGGCGGTCGTCGCGGTGGTGGTGGCCATTCACGTGCACAGCGCGGT
171-AB263066-Vibrio-scophthalmi-dnaJ-gene-for-D_250			100		TGGCCATTCACGTGCACAGCGCGGTTCAGATTTGCGTTACAACATGGAGC
171-AB263066-Vibrio-scophthalmi-dnaJ-gene-for-D_275			100		TCAGATTTGCGTTACAACATGGAGCTTTCTCTAGAAGAAGCGGTTCGTGG
171-AB263066-Vibrio-scophthalmi-dnaJ-gene-for-D_300			100		TTTCTCTAGAAGAAGCGGTTCGTGGTGTATCAAAAGAGATTGAAATCCCA
172-AB263064-Vibrio-ruber-dnaJ-gene-for-DnaJ-pa_0			100		CGATGAAGTACCATCCTGACCGTAATCCGGGCGACGAAACCTCAGCTGAT
172-AB263064-Vibrio-ruber-dnaJ-gene-for-DnaJ-pa_25			100		TCCGGGCGACGAAACCTCAGCTGATAAGTTTAAAGAAGTAAAAGAAGCGT
172-AB263064-Vibrio-ruber-dnaJ-gene-for-DnaJ-pa_50			100		AAGTTTAAAGAAGTAAAAGAAGCGTATGAGGTGTTAACTGATCCTCAGAA
172-AB263064-Vibrio-ruber-dnaJ-gene-for-DnaJ-pa_75			100		ATGAGGTGTTAACTGATCCTCAGAAAAAAGCAGCTTATGATCAATATGGT
172-AB263064-Vibrio-ruber-dnaJ-gene-for-DnaJ-pa_100			100		AAAAGCAGCTTATGATCAATATGGTCATGCCGCATTTGAGCAAGGCGGTG
172-AB263064-Vibrio-ruber-dnaJ-gene-for-DnaJ-pa_125			100		CATGCCGCATTTGAGCAAGGCGGTGGCGGTTTTGGCGGCGGCTTCGGTGG
172-AB263064-Vibrio-ruber-dnaJ-gene-for-DnaJ-pa_150			100		GCGGTTTTGGCGGCGGCTTCGGTGGTGGTAGCGCTGACTTCGGTGACATC
172-AB263064-Vibrio-ruber-dnaJ-gene-for-DnaJ-pa_175			100		TGGTAGCGCTGACTTCGGTGACATCTTTGGTGATGTGTTCGGGGATATAT
172-AB263064-Vibrio-ruber-dnaJ-gene-for-DnaJ-pa_200			100		TTTGGTGATGTGTTCGGGGATATATTTGGCGGTGGTCGCCGTGGCGGTGG
172-AB263064-Vibrio-ruber-dnaJ-gene-for-DnaJ-pa_225			100		TTGGCGGTGGTCGCCGTGGCGGTGGTCATGCCCGGGCACAGCGCGGTGCG
172-AB263064-Vibrio-ruber-dnaJ-gene-for-DnaJ-pa_250			100		TCATGCCCGGGCACAGCGCGGTGCGGATCTTCGCTACAATATGGAACTCA
172-AB263064-Vibrio-ruber-dnaJ-gene-for-DnaJ-pa_275			100		GATCTTCGCTACAATATGGAACTCACTTTAGAAGAAGCAGTCCGCGGTTG
172-AB263064-Vibrio-ruber-dnaJ-gene-for-DnaJ-pa_300			100		CTTTAGAAGAAGCAGTCCGCGGTTGTTCGAAAGAGATCGAAGTCCCAACC
173-AB263063-Vibrio-rotiferianus-dnaJ-gene-for-_0			100		CGATGAAATTCCACCCAGACCGTAACCAGGGTGATGAGTCTGCTGCGGAC
173-AB263063-Vibrio-rotiferianus-dnaJ-gene-for-_25			100		CCAGGGTGATGAGTCTGCTGCGGACAAGTTTAAAGAAGTAAAAGAAGCGT
173-AB263063-Vibrio-rotiferianus-dnaJ-gene-for-_50			100		AAGTTTAAAGAAGTAAAAGAAGCGTACGAAATTCTCACTGACCCTCAAAA
173-AB263063-Vibrio-rotiferianus-dnaJ-gene-for-_75			100		ACGAAATTCTCACTGACCCTCAAAAGAAAGCGGCGTACGATCAGTACGGT
173-AB263063-Vibrio-rotiferianus-dnaJ-gene-for-_100			100		GAAAGCGGCGTACGATCAGTACGGTCATGCAGCTTTTGAACAAGGCGGTG
173-AB263063-Vibrio-rotiferianus-dnaJ-gene-for-_125			100		CATGCAGCTTTTGAACAAGGCGGTGGCGGCTTCGGCGGCGGCGGTTTTGG
173-AB263063-Vibrio-rotiferianus-dnaJ-gene-for-_150			100		GCGGCTTCGGCGGCGGCGGTTTTGGTGGCGGTGGCGCTGACTTCGGCGAC
173-AB263063-Vibrio-rotiferianus-dnaJ-gene-for-_175			100		TGGCGGTGGCGCTGACTTCGGCGACATCTTTGGCGATGTGTTCGGTGATA
173-AB263063-Vibrio-rotiferianus-dnaJ-gene-for-_200			100		ATCTTTGGCGATGTGTTCGGTGATATCTTTGGTGGCGGCCGTCGTGGCGG
173-AB263063-Vibrio-rotiferianus-dnaJ-gene-for-_225			100		TCTTTGGTGGCGGCCGTCGTGGCGGTGGTCAGCAACGCGCGCAACGTGGC
173-AB263063-Vibrio-rotiferianus-dnaJ-gene-for-_250			100		TGGTCAGCAACGCGCGCAACGTGGCGCAGACCTACGTTACAACATGGAAC
173-AB263063-Vibrio-rotiferianus-dnaJ-gene-for-_275			100		GCAGACCTACGTTACAACATGGAACTGTCGCTAGAAGAAGCCGTTCGTGG
173-AB263063-Vibrio-rotiferianus-dnaJ-gene-for-_300			100		TGTCGCTAGAAGAAGCCGTTCGTGGCGTATCAAAAGAAATCGAAGTACCT
174-AB263062-Vibrio-proteolyticus-dnaJ-gene-for_0			100		CGATGAAATACCACCCGGACCGAAATCAGGGTGATGAATCTGCCGCGGAT
174-AB263062-Vibrio-proteolyticus-dnaJ-gene-for_25			100		TCAGGGTGATGAATCTGCCGCGGATAAGTTTAAAGAAGTAAAAGAAGCGT
174-AB263062-Vibrio-proteolyticus-dnaJ-gene-for_50			100		AAGTTTAAAGAAGTAAAAGAAGCGTACGAGGTGCTGACCGAACCTCAGAA
174-AB263062-Vibrio-proteolyticus-dnaJ-gene-for_75			100		ACGAGGTGCTGACCGAACCTCAGAAGAAAGCCGCGTACGATCAGTACGGT
174-AB263062-Vibrio-proteolyticus-dnaJ-gene-for_100			100		GAAAGCCGCGTACGATCAGTACGGTCATGCTGCCTTTGAACAGGGCGGTG
174-AB263062-Vibrio-proteolyticus-dnaJ-gene-for_125			100		CATGCTGCCTTTGAACAGGGCGGTGGCGGCTTTGGTGGCGGTGGCTTCGG
174-AB263062-Vibrio-proteolyticus-dnaJ-gene-for_150			100		GCGGCTTTGGTGGCGGTGGCTTCGGCGGCGCTGGTGCTGACTTTGGTGAT
174-AB263062-Vibrio-proteolyticus-dnaJ-gene-for_175			100		CGGCGCTGGTGCTGACTTTGGTGATATCTTCGGTGATGTCTTTGGTGATA
174-AB263062-Vibrio-proteolyticus-dnaJ-gene-for_200			100		ATCTTCGGTGATGTCTTTGGTGATATCTTCGGTGGTGGTCGTCGTGGCGG
174-AB263062-Vibrio-proteolyticus-dnaJ-gene-for_225			100		TCTTCGGTGGTGGTCGTCGTGGCGGTGGTCAGGCACGTGCTCAGCGCGGC
174-AB263062-Vibrio-proteolyticus-dnaJ-gene-for_250			100		TGGTCAGGCACGTGCTCAGCGCGGCGCAGACCTGCGCTACAACATGGAGC
174-AB263062-Vibrio-proteolyticus-dnaJ-gene-for_275			100		GCAGACCTGCGCTACAACATGGAGCTGACACTGGAAGAAGCGGTGCGCGG
174-AB263062-Vibrio-proteolyticus-dnaJ-gene-for_300			100		TGACACTGGAAGAAGCGGTGCGCGGTATCTCACGTGAGATTGAAGTCCCG
175-AB263061-Vibrio-ponticus-dnaJ-gene-for-DnaJ_0			100		CGATGAAATTCCACCCAGACCGTAATCAGGGTGACGAAACTGCATCTGAC
175-AB263061-Vibrio-ponticus-dnaJ-gene-for-DnaJ_25			100		TCAGGGTGACGAAACTGCATCTGACAAGTTTAAAGAAGTAAAAGAAGCGT
175-AB263061-Vibrio-ponticus-dnaJ-gene-for-DnaJ_50			100		AAGTTTAAAGAAGTAAAAGAAGCGTACGAAATCCTGACGGATCCACAAAA
175-AB263061-Vibrio-ponticus-dnaJ-gene-for-DnaJ_75			100		ACGAAATCCTGACGGATCCACAAAAGAAAGCGGCTTATGATCAATACGGT
175-AB263061-Vibrio-ponticus-dnaJ-gene-for-DnaJ_100			100		GAAAGCGGCTTATGATCAATACGGTCATGCAGCATTCGAACAAGGTGGCG
175-AB263061-Vibrio-ponticus-dnaJ-gene-for-DnaJ_125			100		CATGCAGCATTCGAACAAGGTGGCGGCGGCTTCGGCGGTGGCGGCTTTGG
175-AB263061-Vibrio-ponticus-dnaJ-gene-for-DnaJ_150			100		GCGGCTTCGGCGGTGGCGGCTTTGGTGGCGGCGGCGCTGATTTCGGTGAC
175-AB263061-Vibrio-ponticus-dnaJ-gene-for-DnaJ_175			100		TGGCGGCGGCGCTGATTTCGGTGACATCTTTGGTGATGTATTTGGTGATA
175-AB263061-Vibrio-ponticus-dnaJ-gene-for-DnaJ_200			100		ATCTTTGGTGATGTATTTGGTGATATCTTCGGTGGCGGTCGTCGTGGTGG
175-AB263061-Vibrio-ponticus-dnaJ-gene-for-DnaJ_225			100		TCTTCGGTGGCGGTCGTCGTGGTGGCGGCGGTCAACGTGCGCAGCGCGGT
175-AB263061-Vibrio-ponticus-dnaJ-gene-for-DnaJ_250			100		CGGCGGTCAACGTGCGCAGCGCGGTTCAGACCTGCGTTACAACATGGAAC
175-AB263061-Vibrio-ponticus-dnaJ-gene-for-DnaJ_275			100		TCAGACCTGCGTTACAACATGGAACTGACGCTTGAAGAAGCGGTTCGTGG
175-AB263061-Vibrio-ponticus-dnaJ-gene-for-DnaJ_300			100		TGACGCTTGAAGAAGCGGTTCGTGGCGTTTCAAAAGAAATTGAAGTACCA
176-AB263060-Vibrio-pomeroyi-dnaJ-gene-for-DnaJ_0			100		CGATGAAATTCCACCCGGACCGTAACCAGGGTGACGACACCGCAGCAGAT
176-AB263060-Vibrio-pomeroyi-dnaJ-gene-for-DnaJ_25			100		CCAGGGTGACGACACCGCAGCAGATAAGTTTAAAGAAGTAAAAGTAGCGT
176-AB263060-Vibrio-pomeroyi-dnaJ-gene-for-DnaJ_50			100		AAGTTTAAAGAAGTAAAAGTAGCGTACGAGATCCTAACCGATCCTCAAAA
176-AB263060-Vibrio-pomeroyi-dnaJ-gene-for-DnaJ_75			100		ACGAGATCCTAACCGATCCTCAAAAGAAAGCAGCTTACGACCAATACGGC
176-AB263060-Vibrio-pomeroyi-dnaJ-gene-for-DnaJ_100			100		GAAAGCAGCTTACGACCAATACGGCCACGCAGCTTTTGAACAAGGCGGCA
176-AB263060-Vibrio-pomeroyi-dnaJ-gene-for-DnaJ_125			100		CACGCAGCTTTTGAACAAGGCGGCATGGGTGGCGGCGGCGGTTTCGGCGG
176-AB263060-Vibrio-pomeroyi-dnaJ-gene-for-DnaJ_150			100		TGGGTGGCGGCGGCGGTTTCGGCGGCGGTGGCCAAGGTGACTTCGGCGAT
176-AB263060-Vibrio-pomeroyi-dnaJ-gene-for-DnaJ_175			100		CGGTGGCCAAGGTGACTTCGGCGATATCTTCGGTGACGTATTTGGCGACA
176-AB263060-Vibrio-pomeroyi-dnaJ-gene-for-DnaJ_200			100		ATCTTCGGTGACGTATTTGGCGACATCTTCGGCGGCGGTCGTCGTGGTGG
176-AB263060-Vibrio-pomeroyi-dnaJ-gene-for-DnaJ_225			100		TCTTCGGCGGCGGTCGTCGTGGTGGCGGTCAAGCGCGTGCACAACGTGGT
176-AB263060-Vibrio-pomeroyi-dnaJ-gene-for-DnaJ_250			100		CGGTCAAGCGCGTGCACAACGTGGTTCTGATTTACGTTACAACATGGAGC
176-AB263060-Vibrio-pomeroyi-dnaJ-gene-for-DnaJ_275			100		TCTGATTTACGTTACAACATGGAGCTTTCTCTAGAAGAAGCGGTTCGTGG
176-AB263060-Vibrio-pomeroyi-dnaJ-gene-for-DnaJ_300			100		TTTCTCTAGAAGAAGCGGTTCGTGGTGTTTCTAAAGAAATCGAAGTACCA
177-AB263059-Vibrio-penaeicida-dnaJ-gene-for-Dn_0			100		CTATGAAATTTCACCCAGACCGTAATCAGGGTGACGAATCGGCTGCGGAA
177-AB263059-Vibrio-penaeicida-dnaJ-gene-for-Dn_25			100		TCAGGGTGACGAATCGGCTGCGGAAAAGTTTAAAGAAGTAAAAGAAGCGT
177-AB263059-Vibrio-penaeicida-dnaJ-gene-for-Dn_50			100		AAGTTTAAAGAAGTAAAAGAAGCGTACGAAATTCTTTTAGACCCACAGAA
177-AB263059-Vibrio-penaeicida-dnaJ-gene-for-Dn_75			100		ACGAAATTCTTTTAGACCCACAGAAGAAAGCGGCGTATGACCAATACGGT
177-AB263059-Vibrio-penaeicida-dnaJ-gene-for-Dn_100			100		GAAAGCGGCGTATGACCAATACGGTCACGCAGCCTTTGAACAAGGTGGAA
177-AB263059-Vibrio-penaeicida-dnaJ-gene-for-Dn_125			100		CACGCAGCCTTTGAACAAGGTGGAATGGGCGGCGGCGGTGGCTTCGGTGG
177-AB263059-Vibrio-penaeicida-dnaJ-gene-for-Dn_150			100		TGGGCGGCGGCGGTGGCTTCGGTGGAGGCAGCGCTGACTTTGGCGATATC
177-AB263059-Vibrio-penaeicida-dnaJ-gene-for-Dn_175			100		AGGCAGCGCTGACTTTGGCGATATCTTTGGTGACGTTTTTGGCGACATCT
177-AB263059-Vibrio-penaeicida-dnaJ-gene-for-Dn_200			100		TTTGGTGACGTTTTTGGCGACATCTTTGGTGGTGGTCGCCGTGGTGGCGG
177-AB263059-Vibrio-penaeicida-dnaJ-gene-for-Dn_225			100		TTGGTGGTGGTCGCCGTGGTGGCGGTGGTCAGTCACGTGCCCAACGCGGT
177-AB263059-Vibrio-penaeicida-dnaJ-gene-for-Dn_250			100		TGGTCAGTCACGTGCCCAACGCGGTGCAGACCTTCGCTACAACATGGAAC
177-AB263059-Vibrio-penaeicida-dnaJ-gene-for-Dn_275			100		GCAGACCTTCGCTACAACATGGAACTTTCTCTAGAAGAGGCTGTTCGCGG
177-AB263059-Vibrio-penaeicida-dnaJ-gene-for-Dn_300			100		TTTCTCTAGAAGAGGCTGTTCGCGGTGTTGAAAAAGAAATTGAAGTTCCT
178-AB263058-Listonella-pelagia-dnaJ-gene-for-D_0			100		CAATGAAGTTCCACCCAGACCGTAACCAGGGTGATGAAAGCGCAGCAGAA
178-AB263058-Listonella-pelagia-dnaJ-gene-for-D_25			100		CCAGGGTGATGAAAGCGCAGCAGAAAAGTTTAAAGAAGTAAAAGTAGCGT
178-AB263058-Listonella-pelagia-dnaJ-gene-for-D_50			100		AAGTTTAAAGAAGTAAAAGTAGCGTATGAGATCCTTACCGATTCTCAGAA
178-AB263058-Listonella-pelagia-dnaJ-gene-for-D_75			100		ATGAGATCCTTACCGATTCTCAGAAGAAAGCCGCTTATGACCAGTATGGT
178-AB263058-Listonella-pelagia-dnaJ-gene-for-D_100			100		GAAAGCCGCTTATGACCAGTATGGTCACGCAGCCTTTGAACAAGGCGGTA
178-AB263058-Listonella-pelagia-dnaJ-gene-for-D_125			100		CACGCAGCCTTTGAACAAGGCGGTATGGGCGGCGGTGGCGGCTTCGGCGG
178-AB263058-Listonella-pelagia-dnaJ-gene-for-D_150			100		TGGGCGGCGGTGGCGGCTTCGGCGGCGGTCATGGTGATTTCGGTGACATC
178-AB263058-Listonella-pelagia-dnaJ-gene-for-D_175			100		CGGTCATGGTGATTTCGGTGACATCTTCGGTGATGTGTTTGGCGATATCT
178-AB263058-Listonella-pelagia-dnaJ-gene-for-D_200			100		TTCGGTGATGTGTTTGGCGATATCTTTGGTGGTGGTCGTCGTGGTGGCGG
178-AB263058-Listonella-pelagia-dnaJ-gene-for-D_225			100		TTGGTGGTGGTCGTCGTGGTGGCGGTCAGCAACGTGCACAACGTGGTTCA
178-AB263058-Listonella-pelagia-dnaJ-gene-for-D_250			100		TCAGCAACGTGCACAACGTGGTTCAGACCTGCGCTACAACATGGAACTGA
178-AB263058-Listonella-pelagia-dnaJ-gene-for-D_275			100		GACCTGCGCTACAACATGGAACTGACTCTAGAAGAGGCGGTTCGCGGTGT
178-AB263058-Listonella-pelagia-dnaJ-gene-for-D_300			100		CTCTAGAAGAGGCGGTTCGCGGTGTATCGAAAGAGATTGAAGTACCTACA
179-AB263057-Vibrio-parahaemolyticus-dnaJ-gene-_0			100		CGATGAAATTCCACCCAGACAGAAACCAGGGTGATGAGTCTGCGGCGGAC
179-AB263057-Vibrio-parahaemolyticus-dnaJ-gene-_25			100		CCAGGGTGATGAGTCTGCGGCGGACAAGTTTAAAGAAGTAAAAGAAGCGT
179-AB263057-Vibrio-parahaemolyticus-dnaJ-gene-_50			100		AAGTTTAAAGAAGTAAAAGAAGCGTACGAAGTTCTAACCGACTCTCAGAA
179-AB263057-Vibrio-parahaemolyticus-dnaJ-gene-_75			100		ACGAAGTTCTAACCGACTCTCAGAAAAAAGCGGCTTATGACCAATATGGC
179-AB263057-Vibrio-parahaemolyticus-dnaJ-gene-_100			100		AAAAGCGGCTTATGACCAATATGGCCATGCTGCTTTTGAACAAGGTGGCG
179-AB263057-Vibrio-parahaemolyticus-dnaJ-gene-_125			100		CATGCTGCTTTTGAACAAGGTGGCGGTGGTTTCGGCGGCGGCTTTGGTGG
179-AB263057-Vibrio-parahaemolyticus-dnaJ-gene-_150			100		GTGGTTTCGGCGGCGGCTTTGGTGGAGGCGGTGCTGACTTCGGCGACATC
179-AB263057-Vibrio-parahaemolyticus-dnaJ-gene-_175			100		AGGCGGTGCTGACTTCGGCGACATCTTTGGTGATGTGTTTGGCGATATCT
179-AB263057-Vibrio-parahaemolyticus-dnaJ-gene-_200			100		TTTGGTGATGTGTTTGGCGATATCTTCGGTGGCGGTCGCCGTGGTGGCGG
179-AB263057-Vibrio-parahaemolyticus-dnaJ-gene-_225			100		TCGGTGGCGGTCGCCGTGGTGGCGGTGGTCATCGCGCGCAACGTGGCGCC
179-AB263057-Vibrio-parahaemolyticus-dnaJ-gene-_250			100		TGGTCATCGCGCGCAACGTGGCGCCGACTTACGTTACAACATGGAGCTAA
179-AB263057-Vibrio-parahaemolyticus-dnaJ-gene-_275			100		GACTTACGTTACAACATGGAGCTAACGCTAGAAGAAGCCGTTCGTGGTGT
179-AB263057-Vibrio-parahaemolyticus-dnaJ-gene-_300			100		CGCTAGAAGAAGCCGTTCGTGGTGTAACTAAAGAGATTGAAGTTCCGACA
180-AB263056-Vibrio-pacinii-dnaJ-gene-for-DnaJ-_0			100		CGATGAAATTTCACCCTGATCGCAACCAGGGTGATGACACCTCGTCAGAT
180-AB263056-Vibrio-pacinii-dnaJ-gene-for-DnaJ-_25			100		CCAGGGTGATGACACCTCGTCAGATAAGTTTAAAGAAGTAAAAGAAGCGT
180-AB263056-Vibrio-pacinii-dnaJ-gene-for-DnaJ-_50			100		AAGTTTAAAGAAGTAAAAGAAGCGTACGAAGTCTTACTCGATCCGCAAAA
180-AB263056-Vibrio-pacinii-dnaJ-gene-for-DnaJ-_75			100		ACGAAGTCTTACTCGATCCGCAAAAGAAAGCCGCTTATGATCAGTACGGC
180-AB263056-Vibrio-pacinii-dnaJ-gene-for-DnaJ-_100			100		GAAAGCCGCTTATGATCAGTACGGCCATGCAGCCTTTGAACAAGGTGGTA
180-AB263056-Vibrio-pacinii-dnaJ-gene-for-DnaJ-_125			100		CATGCAGCCTTTGAACAAGGTGGTATGGGTGGCGGCGGCGGCTTTGGTGG
180-AB263056-Vibrio-pacinii-dnaJ-gene-for-DnaJ-_150			100		TGGGTGGCGGCGGCGGCTTTGGTGGCGGTCAGGCCGACTTTGGCGACATC
180-AB263056-Vibrio-pacinii-dnaJ-gene-for-DnaJ-_175			100		CGGTCAGGCCGACTTTGGCGACATCTTTGGCGACGTATTCGGTGACATCT
180-AB263056-Vibrio-pacinii-dnaJ-gene-for-DnaJ-_200			100		TTTGGCGACGTATTCGGTGACATCTTTGGTGGTGGTCGTCGTGGCGGCGG
180-AB263056-Vibrio-pacinii-dnaJ-gene-for-DnaJ-_225			100		TTGGTGGTGGTCGTCGTGGCGGCGGCGGACATCGTGCCCAACGTGGTGCC
180-AB263056-Vibrio-pacinii-dnaJ-gene-for-DnaJ-_250			100		CGGACATCGTGCCCAACGTGGTGCCGATCTACGTTACAACATGGAACTCA
180-AB263056-Vibrio-pacinii-dnaJ-gene-for-DnaJ-_275			100		GATCTACGTTACAACATGGAACTCACGCTTGAAGAAGCGGTACGTGGTGT
180-AB263056-Vibrio-pacinii-dnaJ-gene-for-DnaJ-_300			100		CGCTTGAAGAAGCGGTACGTGGTGTTTCTAAAGAGATCGAAGTACCTTCA
181-AB263055-Vibrio-orientalis-dnaJ-gene-for-Dn_0			100		CGATGAAATTCCACCCAGACCGCAATCAGGGTGATGACAGCGCTGCAGAA
181-AB263055-Vibrio-orientalis-dnaJ-gene-for-Dn_25			100		TCAGGGTGATGACAGCGCTGCAGAAAAGTTTAAAGAAGTAAAAGTAGCGT
181-AB263055-Vibrio-orientalis-dnaJ-gene-for-Dn_50			100		AAGTTTAAAGAAGTAAAAGTAGCGTACGAAATTCTTACTGACGCTCAGAA
181-AB263055-Vibrio-orientalis-dnaJ-gene-for-Dn_75			100		ACGAAATTCTTACTGACGCTCAGAAACGTGCAGCTTACGACCAGTACGGC
181-AB263055-Vibrio-orientalis-dnaJ-gene-for-Dn_100			100		ACGTGCAGCTTACGACCAGTACGGCCACGCAGCCTTTGAACAAGGTGGCA
181-AB263055-Vibrio-orientalis-dnaJ-gene-for-Dn_125			100		CACGCAGCCTTTGAACAAGGTGGCATGGGCGGCGGTGGCGGCTTCGGTGG
181-AB263055-Vibrio-orientalis-dnaJ-gene-for-Dn_150			100		TGGGCGGCGGTGGCGGCTTCGGTGGCGGCGGTGCTGACTTCGGCGATATC
181-AB263055-Vibrio-orientalis-dnaJ-gene-for-Dn_175			100		CGGCGGTGCTGACTTCGGCGATATCTTCGGTGATGTATTCGGTGATATTT
181-AB263055-Vibrio-orientalis-dnaJ-gene-for-Dn_200			100		TTCGGTGATGTATTCGGTGATATTTTTGGTGGTGGTCGCCGTGGTGGCGG
181-AB263055-Vibrio-orientalis-dnaJ-gene-for-Dn_225			100		TTGGTGGTGGTCGCCGTGGTGGCGGTGGTCATCGTGCACAGCGTGGTGCT
181-AB263055-Vibrio-orientalis-dnaJ-gene-for-Dn_250			100		TGGTCATCGTGCACAGCGTGGTGCTGACCTACGTTACAATATGGAACTGA
181-AB263055-Vibrio-orientalis-dnaJ-gene-for-Dn_275			100		GACCTACGTTACAATATGGAACTGACGCTAGAAGAAGCAGTTCGTGGTGT
181-AB263055-Vibrio-orientalis-dnaJ-gene-for-Dn_300			100		CGCTAGAAGAAGCAGTTCGTGGTGTTTCTAAAGAAATTGAAGTACCGACA
182-AB263054-Vibrio-nigripulchritudo-dnaJ-gene-_0			100		CAATGAAGTTTCACCCAGACCGTAACCAGGGTGATGAATCTGCTGCCGAA
182-AB263054-Vibrio-nigripulchritudo-dnaJ-gene-_25			100		CCAGGGTGATGAATCTGCTGCCGAAAAGTTTAAAGAAGTAAAAGAAGCGT
182-AB263054-Vibrio-nigripulchritudo-dnaJ-gene-_50			100		AAGTTTAAAGAAGTAAAAGAAGCGTACGAAATTCTGCTCGATCCTCAAAA
182-AB263054-Vibrio-nigripulchritudo-dnaJ-gene-_75			100		ACGAAATTCTGCTCGATCCTCAAAAGAAAGCCGCATACGACCAGTACGGT
182-AB263054-Vibrio-nigripulchritudo-dnaJ-gene-_100			100		GAAAGCCGCATACGACCAGTACGGTCATGCAGCCTTTGAACAAGGCGGTA
182-AB263054-Vibrio-nigripulchritudo-dnaJ-gene-_125			100		CATGCAGCCTTTGAACAAGGCGGTATGGGCGGAGGCGGTGGCTTCGGTGG
182-AB263054-Vibrio-nigripulchritudo-dnaJ-gene-_150			100		TGGGCGGAGGCGGTGGCTTCGGTGGAGGCGGCGCTGATTTTGGTGACATT
182-AB263054-Vibrio-nigripulchritudo-dnaJ-gene-_175			100		AGGCGGCGCTGATTTTGGTGACATTTTCGGTGATGTATTTGGTGATATCT
182-AB263054-Vibrio-nigripulchritudo-dnaJ-gene-_200			100		TTCGGTGATGTATTTGGTGATATCTTTGGCGGCGGTCGCCGTGGTGGCGG
182-AB263054-Vibrio-nigripulchritudo-dnaJ-gene-_225			100		TTGGCGGCGGTCGCCGTGGTGGCGGTCAGGCACGAGCGCAGCGTGGTGCG
182-AB263054-Vibrio-nigripulchritudo-dnaJ-gene-_250			100		TCAGGCACGAGCGCAGCGTGGTGCGGATTTACGCTACAACATGGAGCTGT
182-AB263054-Vibrio-nigripulchritudo-dnaJ-gene-_275			100		GATTTACGCTACAACATGGAGCTGTCGCTAGAAGAAGCGGTTCGCGGTGT
182-AB263054-Vibrio-nigripulchritudo-dnaJ-gene-_300			100		CGCTAGAAGAAGCGGTTCGCGGTGTTGAAAAAGAAATCGAAGTTCCGACA
183-AB263053-Vibrio-nereis-dnaJ-gene-for-DnaJ-p_0			100		CAATGAAATTCCACCCAGACCGCAATCAGGGTGACGAGTCTGCTGCGGAT
183-AB263053-Vibrio-nereis-dnaJ-gene-for-DnaJ-p_25			100		TCAGGGTGACGAGTCTGCTGCGGATAAGTTTAAAGAAGTAAAAGAAGCGT
183-AB263053-Vibrio-nereis-dnaJ-gene-for-DnaJ-p_50			100		AAGTTTAAAGAAGTAAAAGAAGCGTACGAAGTTCTGACCGATCCTCAGAA
183-AB263053-Vibrio-nereis-dnaJ-gene-for-DnaJ-p_75			100		ACGAAGTTCTGACCGATCCTCAGAAAAAAGCAGCGTACGATCAATACGGT
183-AB263053-Vibrio-nereis-dnaJ-gene-for-DnaJ-p_100			100		AAAAGCAGCGTACGATCAATACGGTCATGCTGCCTTTGAACAAGGCGGTA
183-AB263053-Vibrio-nereis-dnaJ-gene-for-DnaJ-p_125			100		CATGCTGCCTTTGAACAAGGCGGTATGGGCGGCGGTGGCGGCTTCGGTGG
183-AB263053-Vibrio-nereis-dnaJ-gene-for-DnaJ-p_150			100		TGGGCGGCGGTGGCGGCTTCGGTGGAGGCGGTGCCGATTTTGGTGACATC
183-AB263053-Vibrio-nereis-dnaJ-gene-for-DnaJ-p_175			100		AGGCGGTGCCGATTTTGGTGACATCTTTGGTGATGTGTTTGGTGATATCT
183-AB263053-Vibrio-nereis-dnaJ-gene-for-DnaJ-p_200			100		TTTGGTGATGTGTTTGGTGATATCTTTGGCGGTGGCCGTCGAGGTGGTGG
183-AB263053-Vibrio-nereis-dnaJ-gene-for-DnaJ-p_225			100		TTGGCGGTGGCCGTCGAGGTGGTGGCCAGGCGCGTGCACAGCGTGGGGCG
183-AB263053-Vibrio-nereis-dnaJ-gene-for-DnaJ-p_250			100		CCAGGCGCGTGCACAGCGTGGGGCGGACTTACGTTACAACATGGAGTTGA
183-AB263053-Vibrio-nereis-dnaJ-gene-for-DnaJ-p_275			100		GACTTACGTTACAACATGGAGTTGACGCTTGAAGAAGCGGTTCGTGGTGT
183-AB263053-Vibrio-nereis-dnaJ-gene-for-DnaJ-p_300			100		CGCTTGAAGAAGCGGTTCGTGGTGTATCGAAAGAAATTGAAATCCCGACA
184-AB263052-Vibrio-neptunius-dnaJ-gene-for-Dna_0			100		CAATGAAATTCCACCCAGACCGTAACCAGGGTGATGAGTCTGCTGCAGAT
184-AB263052-Vibrio-neptunius-dnaJ-gene-for-Dna_25			100		CCAGGGTGATGAGTCTGCTGCAGATAAGTTTAAAGAAGTAAAAGAAGCGT
184-AB263052-Vibrio-neptunius-dnaJ-gene-for-Dna_50			100		AAGTTTAAAGAAGTAAAAGAAGCGTACGAAATCCTACTGGATCCTCAGAA
184-AB263052-Vibrio-neptunius-dnaJ-gene-for-Dna_75			100		ACGAAATCCTACTGGATCCTCAGAAAAAAGCAGCCTACGACCAATATGGT
184-AB263052-Vibrio-neptunius-dnaJ-gene-for-Dna_100			100		AAAAGCAGCCTACGACCAATATGGTCATGCAGCCTTCGAACAGGGCGGCA
184-AB263052-Vibrio-neptunius-dnaJ-gene-for-Dna_125			100		CATGCAGCCTTCGAACAGGGCGGCATGGGCGGCGGTGGCTTTGGCGGCGG
184-AB263052-Vibrio-neptunius-dnaJ-gene-for-Dna_150			100		TGGGCGGCGGTGGCTTTGGCGGCGGTGCTGGTGCAGATTTCGGTGACATA
184-AB263052-Vibrio-neptunius-dnaJ-gene-for-Dna_175			100		TGCTGGTGCAGATTTCGGTGACATATTCGGTGACGTGTTTGGTGACATTT
184-AB263052-Vibrio-neptunius-dnaJ-gene-for-Dna_200			100		TTCGGTGACGTGTTTGGTGACATTTTCGGCGGTGGCCGTCGCGGAGGTGG
184-AB263052-Vibrio-neptunius-dnaJ-gene-for-Dna_225			100		TCGGCGGTGGCCGTCGCGGAGGTGGTGGTCAGCAACGCGCTCAACGCGGG
184-AB263052-Vibrio-neptunius-dnaJ-gene-for-Dna_250			100		TGGTCAGCAACGCGCTCAACGCGGGGCGGACCTGCGTTACAACATGGAAT
184-AB263052-Vibrio-neptunius-dnaJ-gene-for-Dna_275			100		GCGGACCTGCGTTACAACATGGAATTGTCGCTAGAAGAAGCGGTTCGCGG
184-AB263052-Vibrio-neptunius-dnaJ-gene-for-Dna_300			100		TGTCGCTAGAAGAAGCGGTTCGCGGTGTTTCAAAAGAAATTGAAGTTCCA
185-AB263051-Vibrio-neonatus-dnaJ-gene-for-DnaJ_0			100		CGATGAAATACCACCCGGATAGAAACCACGGTGATGAAGCATCAGCAGAG
185-AB263051-Vibrio-neonatus-dnaJ-gene-for-DnaJ_25			100		CCACGGTGATGAAGCATCAGCAGAGAAGTTTAAAGAAGTGAAAGAAGCGT
185-AB263051-Vibrio-neonatus-dnaJ-gene-for-DnaJ_50			100		AAGTTTAAAGAAGTGAAAGAAGCGTATGAGATTCTAACAGACTCTCAAAA
185-AB263051-Vibrio-neonatus-dnaJ-gene-for-DnaJ_75			100		ATGAGATTCTAACAGACTCTCAAAAACGCGCAGCTTACGATCAATACGGT
185-AB263051-Vibrio-neonatus-dnaJ-gene-for-DnaJ_100			100		ACGCGCAGCTTACGATCAATACGGTCATGCCGCTTTTGAACAAGGTGGCA
185-AB263051-Vibrio-neonatus-dnaJ-gene-for-DnaJ_125			100		CATGCCGCTTTTGAACAAGGTGGCATGGGCGGCGGCGGCGGCTTTGGCGG
185-AB263051-Vibrio-neonatus-dnaJ-gene-for-DnaJ_150			100		TGGGCGGCGGCGGCGGCTTTGGCGGCGGCGGTAGCGGTGACTTCGGCGAT
185-AB263051-Vibrio-neonatus-dnaJ-gene-for-DnaJ_175			100		CGGCGGTAGCGGTGACTTCGGCGATATCTTTGGTGATGTGTTTGGCGATA
185-AB263051-Vibrio-neonatus-dnaJ-gene-for-DnaJ_200			100		ATCTTTGGTGATGTGTTTGGCGATATCTTTGGTGGCGGCCGTCGTGGCGG
185-AB263051-Vibrio-neonatus-dnaJ-gene-for-DnaJ_225			100		TCTTTGGTGGCGGCCGTCGTGGCGGTGGTCAACAACGCGCGCAACGTGGT
185-AB263051-Vibrio-neonatus-dnaJ-gene-for-DnaJ_250			100		TGGTCAACAACGCGCGCAACGTGGTGCTGACTTACGTTACAACATGGAGC
185-AB263051-Vibrio-neonatus-dnaJ-gene-for-DnaJ_275			100		GCTGACTTACGTTACAACATGGAGCTGACTTTAGAAGAAGCGGTTCGTGG
185-AB263051-Vibrio-neonatus-dnaJ-gene-for-DnaJ_300			100		TGACTTTAGAAGAAGCGGTTCGTGGTTGTTCGAAAGAAATTGAAGTTCCT
186-AB263050-Vibrio-natriegens-dnaJ-gene-for-Dn_0			100		CAATGAAATTCCACCCAGACCGTAACCAGGGTGATGATTCTGCTGCGGAT
186-AB263050-Vibrio-natriegens-dnaJ-gene-for-Dn_25			100		CCAGGGTGATGATTCTGCTGCGGATAAGTTTAAAGAAGTAAAAGAAGCGT
186-AB263050-Vibrio-natriegens-dnaJ-gene-for-Dn_50			100		AAGTTTAAAGAAGTAAAAGAAGCGTACGAAATTCTCACTGATCCTCAGAA
186-AB263050-Vibrio-natriegens-dnaJ-gene-for-Dn_75			100		ACGAAATTCTCACTGATCCTCAGAAGAAAGCGGCTTACGACCAGTACGGT
186-AB263050-Vibrio-natriegens-dnaJ-gene-for-Dn_100			100		GAAAGCGGCTTACGACCAGTACGGTCATGCTGCTTTTGAACAAGGCGGCG
186-AB263050-Vibrio-natriegens-dnaJ-gene-for-Dn_125			100		CATGCTGCTTTTGAACAAGGCGGCGGTTTCGGTGGCGGCGGCTTTGGTGG
186-AB263050-Vibrio-natriegens-dnaJ-gene-for-Dn_150			100		GTTTCGGTGGCGGCGGCTTTGGTGGCGGCGGTGCTGATTTCGGCGACATC
186-AB263050-Vibrio-natriegens-dnaJ-gene-for-Dn_175			100		CGGCGGTGCTGATTTCGGCGACATCTTTGGCGATGTTTTCGGTGATATCT
186-AB263050-Vibrio-natriegens-dnaJ-gene-for-Dn_200			100		TTTGGCGATGTTTTCGGTGATATCTTTGGTGGCGGTCGCCGTGGTGGTGG
186-AB263050-Vibrio-natriegens-dnaJ-gene-for-Dn_225			100		TTGGTGGCGGTCGCCGTGGTGGTGGTGGCGGTCATCGTGCACAACGTGGT
186-AB263050-Vibrio-natriegens-dnaJ-gene-for-Dn_250			100		TGGCGGTCATCGTGCACAACGTGGTGCTGACCTTCGTTACAACATGGAAC
186-AB263050-Vibrio-natriegens-dnaJ-gene-for-Dn_275			100		GCTGACCTTCGTTACAACATGGAACTGACTCTAGAAGAAGCCGTTCGCGG
186-AB263050-Vibrio-natriegens-dnaJ-gene-for-Dn_300			100		TGACTCTAGAAGAAGCCGTTCGCGGTGTAACAAAAGAAATCGAAGTTCCA
187-AB263049-Vibrio-mytili-dnaJ-gene-for-DnaJ-p_0			100		CGATGAAATTCCATCCTGACCGCAATCAGGATGATGATTCTGCTTCAGAT
187-AB263049-Vibrio-mytili-dnaJ-gene-for-DnaJ-p_25			100		TCAGGATGATGATTCTGCTTCAGATAAATTTAAAGAAGTAAAAGAAGCGT
187-AB263049-Vibrio-mytili-dnaJ-gene-for-DnaJ-p_50			100		AAATTTAAAGAAGTAAAAGAAGCGTACGAAGTTCTGACCGATCCTCAGAA
187-AB263049-Vibrio-mytili-dnaJ-gene-for-DnaJ-p_75			100		ACGAAGTTCTGACCGATCCTCAGAAAAAAGCAGCGTACGATCAATACGGT
187-AB263049-Vibrio-mytili-dnaJ-gene-for-DnaJ-p_100			100		AAAAGCAGCGTACGATCAATACGGTCATGCCGCTTTTGAACAAGGTGGCG
187-AB263049-Vibrio-mytili-dnaJ-gene-for-DnaJ-p_125			100		CATGCCGCTTTTGAACAAGGTGGCGGCGGCTTCGGCGGTGGCGGCTTTGG
187-AB263049-Vibrio-mytili-dnaJ-gene-for-DnaJ-p_150			100		GCGGCTTCGGCGGTGGCGGCTTTGGTGGCGGCAGTGCTGATTTCGGCGAC
187-AB263049-Vibrio-mytili-dnaJ-gene-for-DnaJ-p_175			100		TGGCGGCAGTGCTGATTTCGGCGACATTTTTGGTGATGTATTTGGTGATA
187-AB263049-Vibrio-mytili-dnaJ-gene-for-DnaJ-p_200			100		ATTTTTGGTGATGTATTTGGTGATATCTTTGGCGGTGGCCGTCGTGGTGG
187-AB263049-Vibrio-mytili-dnaJ-gene-for-DnaJ-p_225			100		TCTTTGGCGGTGGCCGTCGTGGTGGCGGTGGTGGTCACCGAGCTCAGCGT
187-AB263049-Vibrio-mytili-dnaJ-gene-for-DnaJ-p_250			100		CGGTGGTGGTCACCGAGCTCAGCGTGGTGCCGACTTACGTTACAATATGG
187-AB263049-Vibrio-mytili-dnaJ-gene-for-DnaJ-p_275			100		GGTGCCGACTTACGTTACAATATGGATCTGTCGCTAGAAGAAGCAGTACG
187-AB263049-Vibrio-mytili-dnaJ-gene-for-DnaJ-p_300			100		ATCTGTCGCTAGAAGAAGCAGTACGTGGCGTAACGAAAGAAATCGAAGTT
188-AB263048-Vibrio-mimicus-dnaJ-gene-for-DnaJ-_0			100		CGATGAAATACCACCCGGATCGCAACTCGGGTGATGCTGGTGCAGCGGAA
188-AB263048-Vibrio-mimicus-dnaJ-gene-for-DnaJ-_25			100		CTCGGGTGATGCTGGTGCAGCGGAAAAGTTTAAAGAAGTCAAAGAAGCGT
188-AB263048-Vibrio-mimicus-dnaJ-gene-for-DnaJ-_50			100		AAGTTTAAAGAAGTCAAAGAAGCGTATGAAATTCTGACCGATGCGCAGAA
188-AB263048-Vibrio-mimicus-dnaJ-gene-for-DnaJ-_75			100		ATGAAATTCTGACCGATGCGCAGAAGAAAGCGGCTTATGACCAATATGGG
188-AB263048-Vibrio-mimicus-dnaJ-gene-for-DnaJ-_100			100		GAAAGCGGCTTATGACCAATATGGGCATGCGGCGTTTGAACAAGGCGCTG
188-AB263048-Vibrio-mimicus-dnaJ-gene-for-DnaJ-_125			100		CATGCGGCGTTTGAACAAGGCGCTGGTGGTTTTGGTGGCGGCGGCTTCGG
188-AB263048-Vibrio-mimicus-dnaJ-gene-for-DnaJ-_150			100		GTGGTTTTGGTGGCGGCGGCTTCGGCGGTGGCGGTGCTGACTTTGGCGAT
188-AB263048-Vibrio-mimicus-dnaJ-gene-for-DnaJ-_175			100		CGGTGGCGGTGCTGACTTTGGCGATATTTTTGGTGACGTGTTTGGTGACA
188-AB263048-Vibrio-mimicus-dnaJ-gene-for-DnaJ-_200			100		ATTTTTGGTGACGTGTTTGGTGACATCTTTGGTGGTGGTCGCCGTGGCGG
188-AB263048-Vibrio-mimicus-dnaJ-gene-for-DnaJ-_225			100		TCTTTGGTGGTGGTCGCCGTGGCGGTGGTCCAAGAGCACAACGTGGCTCA
188-AB263048-Vibrio-mimicus-dnaJ-gene-for-DnaJ-_250			100		TGGTCCAAGAGCACAACGTGGCTCAGACCTACGTTACAACATGGAACTGA
188-AB263048-Vibrio-mimicus-dnaJ-gene-for-DnaJ-_275			100		GACCTACGTTACAACATGGAACTGAGCCTTGAAGAAGCGGTTCGTGGATG
188-AB263048-Vibrio-mimicus-dnaJ-gene-for-DnaJ-_300			100		GCCTTGAAGAAGCGGTTCGTGGATGTTCGAAAGAAATTGAAGTCCCAACT
189-AB263047-Vibrio-metschnikovii-dnaJ-gene-for_0			100		CAATGAAATTCCACCCCGATCGCAATCCGGGTGATGCCAGTGCTGCGGAT
189-AB263047-Vibrio-metschnikovii-dnaJ-gene-for_25			100		TCCGGGTGATGCCAGTGCTGCGGATAAGTTTAAAGAAGTAAAAGAAGCGT
189-AB263047-Vibrio-metschnikovii-dnaJ-gene-for_50			100		AAGTTTAAAGAAGTAAAAGAAGCGTACGAAATTCTAACTGATCCGCAAAA
189-AB263047-Vibrio-metschnikovii-dnaJ-gene-for_75			100		ACGAAATTCTAACTGATCCGCAAAAGAAAGCGGCCTATGATCAATATGGC
189-AB263047-Vibrio-metschnikovii-dnaJ-gene-for_100			100		GAAAGCGGCCTATGATCAATATGGCCATCGAGCCTTTGAACAAGGCGCTG
189-AB263047-Vibrio-metschnikovii-dnaJ-gene-for_125			100		CATCGAGCCTTTGAACAAGGCGCTGGTGGCTTTGGCGGTGGTGGCTTTAG
189-AB263047-Vibrio-metschnikovii-dnaJ-gene-for_150			100		GTGGCTTTGGCGGTGGTGGCTTTAGTGGTGGCGGTGCTGAATTTGGAGAT
189-AB263047-Vibrio-metschnikovii-dnaJ-gene-for_175			100		TGGTGGCGGTGCTGAATTTGGAGATATCTTCGGCGATGTCTTCGGTGATA
189-AB263047-Vibrio-metschnikovii-dnaJ-gene-for_200			100		ATCTTCGGCGATGTCTTCGGTGATATTTTTGGCGGTGGTCGCCGTGGCGG
189-AB263047-Vibrio-metschnikovii-dnaJ-gene-for_225			100		TTTTTGGCGGTGGTCGCCGTGGCGGTGGTGCTCCTCGTCCACAGCGTGGC
189-AB263047-Vibrio-metschnikovii-dnaJ-gene-for_250			100		TGGTGCTCCTCGTCCACAGCGTGGCGCAGATCTGCGTTACAATATGGAGT
189-AB263047-Vibrio-metschnikovii-dnaJ-gene-for_275			100		GCAGATCTGCGTTACAATATGGAGTTGACCTTAGAAGAAGCGGTTCGTGG
189-AB263047-Vibrio-metschnikovii-dnaJ-gene-for_300			100		TGACCTTAGAAGAAGCGGTTCGTGGCTGCAGTAAAGAGATTGAGATCCCA
190-AB263046-Vibrio-mediterranei-dnaJ-gene-for-_0			100		CGATGAAGTATCACCCAGATAGAAACCAAGGTGATGAAACCGCTGCTGAG
190-AB263046-Vibrio-mediterranei-dnaJ-gene-for-_25			100		CCAAGGTGATGAAACCGCTGCTGAGAAATTTAAAGAAGTAAAAGAAGCGT
190-AB263046-Vibrio-mediterranei-dnaJ-gene-for-_50			100		AAATTTAAAGAAGTAAAAGAAGCGTACGAAATTCTTACCGAACCGCAAAA
190-AB263046-Vibrio-mediterranei-dnaJ-gene-for-_75			100		ACGAAATTCTTACCGAACCGCAAAAGAAAGCGGCTTACGATCAGTATGGT
190-AB263046-Vibrio-mediterranei-dnaJ-gene-for-_100			100		GAAAGCGGCTTACGATCAGTATGGTCATGCAGCCTTTGAACAGGGTGGTA
190-AB263046-Vibrio-mediterranei-dnaJ-gene-for-_125			100		CATGCAGCCTTTGAACAGGGTGGTATGGGCGGTGGCGGCTTTGGTGGCGC
190-AB263046-Vibrio-mediterranei-dnaJ-gene-for-_150			100		TGGGCGGTGGCGGCTTTGGTGGCGCCGGTGCTGATTTCGGTGATATCTTC
190-AB263046-Vibrio-mediterranei-dnaJ-gene-for-_175			100		CGGTGCTGATTTCGGTGATATCTTCGGTGATGTATTCGGTGATATCTTTG
190-AB263046-Vibrio-mediterranei-dnaJ-gene-for-_200			100		GGTGATGTATTCGGTGATATCTTTGGCGGCGGTCGCCGTGGTGGTGGCAG
190-AB263046-Vibrio-mediterranei-dnaJ-gene-for-_225			100		GCGGCGGTCGCCGTGGTGGTGGCAGTCGTGCACAACGTGGTGCTGATCTA
190-AB263046-Vibrio-mediterranei-dnaJ-gene-for-_250			100		TCGTGCACAACGTGGTGCTGATCTACGTTACAACATGGAGCTGTCACTGG
190-AB263046-Vibrio-mediterranei-dnaJ-gene-for-_275			100		CGTTACAACATGGAGCTGTCACTGGAGGAAGCTGTTCGCGGTATTTCTAA
190-AB263046-Vibrio-mediterranei-dnaJ-gene-for-_300			100		AGGAAGCTGTTCGCGGTATTTCTAAAGAGATTGAAGTTCCAACGCTCGTT
191-AB263045-Vibrio-lentus-dnaJ-gene-for-DnaJ-p_0			100		CGATGAAATTCCACCCGGACCGTAATCAGGGTGATGACAGCGCAGCAGAC
191-AB263045-Vibrio-lentus-dnaJ-gene-for-DnaJ-p_25			100		TCAGGGTGATGACAGCGCAGCAGACAAATTTAAAGAAGTAAAAGTAGCGT
191-AB263045-Vibrio-lentus-dnaJ-gene-for-DnaJ-p_50			100		AAATTTAAAGAAGTAAAAGTAGCGTACGAGATCCTAACCGATGCTCAAAA
191-AB263045-Vibrio-lentus-dnaJ-gene-for-DnaJ-p_75			100		ACGAGATCCTAACCGATGCTCAAAAGAAAGCAGCTTACGACCAATACGGC
191-AB263045-Vibrio-lentus-dnaJ-gene-for-DnaJ-p_100			100		GAAAGCAGCTTACGACCAATACGGCCACGCAGCTTTTGAACAAGGTGGCA
191-AB263045-Vibrio-lentus-dnaJ-gene-for-DnaJ-p_125			100		CACGCAGCTTTTGAACAAGGTGGCATGGGTGGCGGCGGCGGTTACGGCGG
191-AB263045-Vibrio-lentus-dnaJ-gene-for-DnaJ-p_150			100		TGGGTGGCGGCGGCGGTTACGGCGGCGGTGGCCAAGGTGACTTCGGCGAT
191-AB263045-Vibrio-lentus-dnaJ-gene-for-DnaJ-p_175			100		CGGTGGCCAAGGTGACTTCGGCGATATCTTCGGTGATGTGTTTGGCGATA
191-AB263045-Vibrio-lentus-dnaJ-gene-for-DnaJ-p_200			100		ATCTTCGGTGATGTGTTTGGCGATATCTTTGGCGGCGGTCGTCGTGGTGG
191-AB263045-Vibrio-lentus-dnaJ-gene-for-DnaJ-p_225			100		TCTTTGGCGGCGGTCGTCGTGGTGGCGGTCAAGCGCGTGCACAACGTGGT
191-AB263045-Vibrio-lentus-dnaJ-gene-for-DnaJ-p_250			100		CGGTCAAGCGCGTGCACAACGTGGTTCTGATTTACGTTACAACATGGAGC
191-AB263045-Vibrio-lentus-dnaJ-gene-for-DnaJ-p_275			100		TCTGATTTACGTTACAACATGGAGCTTTCTCTAGAAGAAGCCGTTCGTGG
191-AB263045-Vibrio-lentus-dnaJ-gene-for-DnaJ-p_300			100		TTTCTCTAGAAGAAGCCGTTCGTGGTGTATCTAAAGAAATTGAAGTACCA
192-AB263044-Vibrio-kanaloae-dnaJ-gene-for-DnaJ_0			100		CGATGAAATTCCACCCGGACCGTAACCAAGGTGACGCTGCCGCACCAGAT
192-AB263044-Vibrio-kanaloae-dnaJ-gene-for-DnaJ_25			100		CCAAGGTGACGCTGCCGCACCAGATAAGTTTAAAGAAGTAAAAGTAGCGT
192-AB263044-Vibrio-kanaloae-dnaJ-gene-for-DnaJ_50			100		AAGTTTAAAGAAGTAAAAGTAGCGTACGAAATCCTGACCGACCCTCAAAA
192-AB263044-Vibrio-kanaloae-dnaJ-gene-for-DnaJ_75			100		ACGAAATCCTGACCGACCCTCAAAAGAAAGCCGCTTATGATCAATACGGC
192-AB263044-Vibrio-kanaloae-dnaJ-gene-for-DnaJ_100			100		GAAAGCCGCTTATGATCAATACGGCCACGCTGCTTTTGAACAAGGCGGTA
192-AB263044-Vibrio-kanaloae-dnaJ-gene-for-DnaJ_125			100		CACGCTGCTTTTGAACAAGGCGGTATGGGCGGCGGCGGTGGTTTCGGTGG
192-AB263044-Vibrio-kanaloae-dnaJ-gene-for-DnaJ_150			100		TGGGCGGCGGCGGTGGTTTCGGTGGCGGTGGCCAAGGTGACTTCGGCGAT
192-AB263044-Vibrio-kanaloae-dnaJ-gene-for-DnaJ_175			100		CGGTGGCCAAGGTGACTTCGGCGATATTTTCGGTGATGTATTTGGTGATA
192-AB263044-Vibrio-kanaloae-dnaJ-gene-for-DnaJ_200			100		ATTTTCGGTGATGTATTTGGTGATATCTTTGGCGGCGGTCGTCGTGGTGG
192-AB263044-Vibrio-kanaloae-dnaJ-gene-for-DnaJ_225			100		TCTTTGGCGGCGGTCGTCGTGGTGGCGGTCAAGCACGTGCACAACGTGGT
192-AB263044-Vibrio-kanaloae-dnaJ-gene-for-DnaJ_250			100		CGGTCAAGCACGTGCACAACGTGGTTCTGATTTACGTTACAACATGGAGC
192-AB263044-Vibrio-kanaloae-dnaJ-gene-for-DnaJ_275			100		TCTGATTTACGTTACAACATGGAGCTTTCTCTAGAAGAGGCGGTTCGTGG
192-AB263044-Vibrio-kanaloae-dnaJ-gene-for-DnaJ_300			100		TTTCTCTAGAAGAGGCGGTTCGTGGTATTTCTAAAGAAATCGAAGTACCG
193-AB263043-Vibrio-ichthyoenteri-dnaJ-gene-for_0			100		CGATGAAATTCCACCCAGACCGTAATCAGGGTGATGAAACTGCATCAGAC
193-AB263043-Vibrio-ichthyoenteri-dnaJ-gene-for_25			100		TCAGGGTGATGAAACTGCATCAGACAAGTTTAAAGAAGTAAAAGAAGCGT
193-AB263043-Vibrio-ichthyoenteri-dnaJ-gene-for_50			100		AAGTTTAAAGAAGTAAAAGAAGCGTACGAAATCCTAACCGATCCTCAAAA
193-AB263043-Vibrio-ichthyoenteri-dnaJ-gene-for_75			100		ACGAAATCCTAACCGATCCTCAAAAGAAAGCGGCGTATGATCAATATGGT
193-AB263043-Vibrio-ichthyoenteri-dnaJ-gene-for_100			100		GAAAGCGGCGTATGATCAATATGGTCACGCAGCCTTTGAACAAGGTGGTG
193-AB263043-Vibrio-ichthyoenteri-dnaJ-gene-for_125			100		CACGCAGCCTTTGAACAAGGTGGTGGCGGCTACGGCGGTGGTTTTGGTGG
193-AB263043-Vibrio-ichthyoenteri-dnaJ-gene-for_150			100		GCGGCTACGGCGGTGGTTTTGGTGGCGGTGGCGTTGATTTTGGCGATATC
193-AB263043-Vibrio-ichthyoenteri-dnaJ-gene-for_175			100		CGGTGGCGTTGATTTTGGCGATATCTTCGGCGATGTGTTTGGTGATATCT
193-AB263043-Vibrio-ichthyoenteri-dnaJ-gene-for_200			100		TTCGGCGATGTGTTTGGTGATATCTTCGGTGGCGGTCGTCGTGGTGGCGG
193-AB263043-Vibrio-ichthyoenteri-dnaJ-gene-for_225			100		TCGGTGGCGGTCGTCGTGGTGGCGGTGGTCATTCGCGTGCACAACGTGGT
193-AB263043-Vibrio-ichthyoenteri-dnaJ-gene-for_250			100		TGGTCATTCGCGTGCACAACGTGGTTCGGATTTGCGCTACAACATGGAAC
193-AB263043-Vibrio-ichthyoenteri-dnaJ-gene-for_275			100		TCGGATTTGCGCTACAACATGGAACTGTCTCTAGAAGAAGCTGTTCGTGG
193-AB263043-Vibrio-ichthyoenteri-dnaJ-gene-for_300			100		TGTCTCTAGAAGAAGCTGTTCGTGGTGTATCTAAAGAGATCGAAATTCCA
194-AB263041-Vibrio-hispanicus-dnaJ-gene-for-Dn_0			100		CAATGAAATTTCACCCTGATAGAAACCCGGGTGATGCTACGGCTGCGGAA
194-AB263041-Vibrio-hispanicus-dnaJ-gene-for-Dn_25			100		CCCGGGTGATGCTACGGCTGCGGAAAAGTTTAAAGAAGTAAAAGAAGCGT
194-AB263041-Vibrio-hispanicus-dnaJ-gene-for-Dn_50			100		AAGTTTAAAGAAGTAAAAGAAGCGTATGAAATTCTGACCGACGATCAGAA
194-AB263041-Vibrio-hispanicus-dnaJ-gene-for-Dn_75			100		ATGAAATTCTGACCGACGATCAGAAGAAAGCGGCATACGATCAATACGGT
194-AB263041-Vibrio-hispanicus-dnaJ-gene-for-Dn_100			100		GAAAGCGGCATACGATCAATACGGTCATGCAGCCTTTGAACAAGGTGGCA
194-AB263041-Vibrio-hispanicus-dnaJ-gene-for-Dn_125			100		CATGCAGCCTTTGAACAAGGTGGCATGGGCGGTGGTGGCTTTGGCGGCGG
194-AB263041-Vibrio-hispanicus-dnaJ-gene-for-Dn_150			100		TGGGCGGTGGTGGCTTTGGCGGCGGCGGTGCTGATTTTGGTGATATCTTC
194-AB263041-Vibrio-hispanicus-dnaJ-gene-for-Dn_175			100		CGGTGCTGATTTTGGTGATATCTTCGGTGATGTTTTCGGCGATATCTTCG
194-AB263041-Vibrio-hispanicus-dnaJ-gene-for-Dn_200			100		GGTGATGTTTTCGGCGATATCTTCGGCGGTGGACGTCGTGGTGGCGGTGG
194-AB263041-Vibrio-hispanicus-dnaJ-gene-for-Dn_225			100		GCGGTGGACGTCGTGGTGGCGGTGGTCATCGTGCGCAACGTGGTGCTGAT
194-AB263041-Vibrio-hispanicus-dnaJ-gene-for-Dn_250			100		TCATCGTGCGCAACGTGGTGCTGATTTGCGTTACAACATGGAGCTTAGTT
194-AB263041-Vibrio-hispanicus-dnaJ-gene-for-Dn_275			100		TTGCGTTACAACATGGAGCTTAGTTTAGAAGAAGCGGTTCGTGGTTGTAG
194-AB263041-Vibrio-hispanicus-dnaJ-gene-for-Dn_300			100		TAGAAGAAGCGGTTCGTGGTTGTAGTAAAGAAATTGAAGTACCGACTTTG
195-AB263040-Vibrio-hepatarius-dnaJ-gene-for-Dn_0			100		CGATGAAATACCACCCAGACCGCAATCAGGGTGATGACAGCGCTGCAGAA
195-AB263040-Vibrio-hepatarius-dnaJ-gene-for-Dn_25			100		TCAGGGTGATGACAGCGCTGCAGAAAAGTTTAAAGAAGTAAAAGTAGCGT
195-AB263040-Vibrio-hepatarius-dnaJ-gene-for-Dn_50			100		AAGTTTAAAGAAGTAAAAGTAGCGTACGAAATTCTGACTGACGCTCAAAA
195-AB263040-Vibrio-hepatarius-dnaJ-gene-for-Dn_75			100		ACGAAATTCTGACTGACGCTCAAAAACGTGCAGCGTACGACCAGTACGGC
195-AB263040-Vibrio-hepatarius-dnaJ-gene-for-Dn_100			100		ACGTGCAGCGTACGACCAGTACGGCCACGCAGCCTTTGAACAAGGTGGTA
195-AB263040-Vibrio-hepatarius-dnaJ-gene-for-Dn_125			100		CACGCAGCCTTTGAACAAGGTGGTATGGGCGGCGGTGGCGGCTTCGGTGG
195-AB263040-Vibrio-hepatarius-dnaJ-gene-for-Dn_150			100		TGGGCGGCGGTGGCGGCTTCGGTGGCGGCGGCGCAGACTTCGGCGATATC
195-AB263040-Vibrio-hepatarius-dnaJ-gene-for-Dn_175			100		CGGCGGCGCAGACTTCGGCGATATCTTCGGCGATGTATTCGGTGATATTT
195-AB263040-Vibrio-hepatarius-dnaJ-gene-for-Dn_200			100		TTCGGCGATGTATTCGGTGATATTTTTGGTGGTGGTCGTCGTGGTGGCGG
195-AB263040-Vibrio-hepatarius-dnaJ-gene-for-Dn_225			100		TTGGTGGTGGTCGTCGTGGTGGCGGTGGTCATCGCGCACAACGTGGTGCT
195-AB263040-Vibrio-hepatarius-dnaJ-gene-for-Dn_250			100		TGGTCATCGCGCACAACGTGGTGCTGACTTACGTTACAACATGGAACTAA
195-AB263040-Vibrio-hepatarius-dnaJ-gene-for-Dn_275			100		GACTTACGTTACAACATGGAACTAACGCTAGAAGAAGCGGTTCGTGGTGT
195-AB263040-Vibrio-hepatarius-dnaJ-gene-for-Dn_300			100		CGCTAGAAGAAGCGGTTCGTGGTGTTTCTAAAGAAATCGAAGTACCAACA
196-AB263039-Vibrio-harveyi-dnaJ-gene-for-DnaJ-_0			100		CAATGAAATACCACCCAGACCGTAACCAGGGTGATGAATCTGCTGCGGAT
196-AB263039-Vibrio-harveyi-dnaJ-gene-for-DnaJ-_25			100		CCAGGGTGATGAATCTGCTGCGGATAAGTTTAAAGAAGTAAAAGAAGCGT
196-AB263039-Vibrio-harveyi-dnaJ-gene-for-DnaJ-_50			100		AAGTTTAAAGAAGTAAAAGAAGCGTACGAAATTCTCACTGACCCTCAAAA
196-AB263039-Vibrio-harveyi-dnaJ-gene-for-DnaJ-_75			100		ACGAAATTCTCACTGACCCTCAAAAGAAAGCGGCGTACGATCAGTATGGT
196-AB263039-Vibrio-harveyi-dnaJ-gene-for-DnaJ-_100			100		GAAAGCGGCGTACGATCAGTATGGTCATGCTGCTTTTGAACAAGGCGGTG
196-AB263039-Vibrio-harveyi-dnaJ-gene-for-DnaJ-_125			100		CATGCTGCTTTTGAACAAGGCGGTGGCGGCTTCGGCGGCGGCGGTTTTGG
196-AB263039-Vibrio-harveyi-dnaJ-gene-for-DnaJ-_150			100		GCGGCTTCGGCGGCGGCGGTTTTGGTGGCGGTGGTGCTGATTTCGGCGAC
196-AB263039-Vibrio-harveyi-dnaJ-gene-for-DnaJ-_175			100		TGGCGGTGGTGCTGATTTCGGCGACATCTTTGGTGACGTTTTTGGCGATA
196-AB263039-Vibrio-harveyi-dnaJ-gene-for-DnaJ-_200			100		ATCTTTGGTGACGTTTTTGGCGATATCTTTGGCGGCGGTCGTCGTGGCGG
196-AB263039-Vibrio-harveyi-dnaJ-gene-for-DnaJ-_225			100		TCTTTGGCGGCGGTCGTCGTGGCGGTGGTCAGCAACGTGCACAACGTGGC
196-AB263039-Vibrio-harveyi-dnaJ-gene-for-DnaJ-_250			100		TGGTCAGCAACGTGCACAACGTGGCGCAGATCTACGTTACAACATGGAAC
196-AB263039-Vibrio-harveyi-dnaJ-gene-for-DnaJ-_275			100		GCAGATCTACGTTACAACATGGAACTGTCGCTAGAAGAAGCTGTTCGTGG
196-AB263039-Vibrio-harveyi-dnaJ-gene-for-DnaJ-_300			100		TGTCGCTAGAAGAAGCTGTTCGTGGCGTATCGAAAGAAATCGAAGTACCA
197-AB263038-Vibrio-halioticoli-dnaJ-gene-for-D_0			100		CGATGAAATACCACCCGGATAGAAACCACGGTGATGAAGCATCGGCAGAG
197-AB263038-Vibrio-halioticoli-dnaJ-gene-for-D_25			100		CCACGGTGATGAAGCATCGGCAGAGAAGTTTAAAGAAGTGAAAGAAGCGA
197-AB263038-Vibrio-halioticoli-dnaJ-gene-for-D_50			100		AAGTTTAAAGAAGTGAAAGAAGCGAAAGAGATTCTAACAGACTCTCAAAA
197-AB263038-Vibrio-halioticoli-dnaJ-gene-for-D_75			100		AAGAGATTCTAACAGACTCTCAAAAACGCGCAGCTTACGATCAATACGGT
197-AB263038-Vibrio-halioticoli-dnaJ-gene-for-D_100			100		ACGCGCAGCTTACGATCAATACGGTCATGCCGCTTTTGAACAAGGTGGCA
197-AB263038-Vibrio-halioticoli-dnaJ-gene-for-D_125			100		CATGCCGCTTTTGAACAAGGTGGCATGGGCGGTGGCGGCGGCTTTGGCGG
197-AB263038-Vibrio-halioticoli-dnaJ-gene-for-D_150			100		TGGGCGGTGGCGGCGGCTTTGGCGGCGGCGGTAGCGGTGACTTCGGCGAT
197-AB263038-Vibrio-halioticoli-dnaJ-gene-for-D_175			100		CGGCGGTAGCGGTGACTTCGGCGATATCTTTGGTGATGTGTTTGGCGATA
197-AB263038-Vibrio-halioticoli-dnaJ-gene-for-D_200			100		ATCTTTGGTGATGTGTTTGGCGATATCTTTGGTGGCGGCCGTCGTGGCGG
197-AB263038-Vibrio-halioticoli-dnaJ-gene-for-D_225			100		TCTTTGGTGGCGGCCGTCGTGGCGGTGGTCAACAACGCGCACAACGTGGT
197-AB263038-Vibrio-halioticoli-dnaJ-gene-for-D_250			100		TGGTCAACAACGCGCACAACGTGGTGCTGACTTACGTTACAACATGGAGC
197-AB263038-Vibrio-halioticoli-dnaJ-gene-for-D_275			100		GCTGACTTACGTTACAACATGGAGCTGACTTTAGAAGAAGCGGTTCGTGG
197-AB263038-Vibrio-halioticoli-dnaJ-gene-for-D_300			100		TGACTTTAGAAGAAGCGGTTCGTGGTTGTTCGAAAGAAATTGAAGTTCCT
198-AB263037-Vibrio-gazogenes-dnaJ-gene-for-Dna_0			100		CGATGAAATTCCATCCTGACCGTAATCCGGGCGATGACACCGCAGCTGAT
198-AB263037-Vibrio-gazogenes-dnaJ-gene-for-Dna_25			100		TCCGGGCGATGACACCGCAGCTGATAAGTTTAAAGAAGTAAAAGAAGCGT
198-AB263037-Vibrio-gazogenes-dnaJ-gene-for-Dna_50			100		AAGTTTAAAGAAGTAAAAGAAGCGTATGAGGTGTTAACCGATCCTCAGAA
198-AB263037-Vibrio-gazogenes-dnaJ-gene-for-Dna_75			100		ATGAGGTGTTAACCGATCCTCAGAAAAAATCAGCTTATGATCAGTATGGT
198-AB263037-Vibrio-gazogenes-dnaJ-gene-for-Dna_100			100		AAAATCAGCTTATGATCAGTATGGTCATGCCGCATTCGAACAAGGCGGTG
198-AB263037-Vibrio-gazogenes-dnaJ-gene-for-Dna_125			100		CATGCCGCATTCGAACAAGGCGGTGGTGGTTTTGGCGGTGGCTTCGGTGG
198-AB263037-Vibrio-gazogenes-dnaJ-gene-for-Dna_150			100		GTGGTTTTGGCGGTGGCTTCGGTGGCGGAAACGCTGACTTCGGGGATATC
198-AB263037-Vibrio-gazogenes-dnaJ-gene-for-Dna_175			100		CGGAAACGCTGACTTCGGGGATATCTTTGGTGATGTATTTGGGGATATCT
198-AB263037-Vibrio-gazogenes-dnaJ-gene-for-Dna_200			100		TTTGGTGATGTATTTGGGGATATCTTTGGTGGTGGCCGCCGTGGTGGTGG
198-AB263037-Vibrio-gazogenes-dnaJ-gene-for-Dna_225			100		TTGGTGGTGGCCGCCGTGGTGGTGGTCAGGCTCGGGCGCAGCGCGGTTCG
198-AB263037-Vibrio-gazogenes-dnaJ-gene-for-Dna_250			100		TCAGGCTCGGGCGCAGCGCGGTTCGGATCTTCGCTACAATATGGAACTCA
198-AB263037-Vibrio-gazogenes-dnaJ-gene-for-Dna_275			100		GATCTTCGCTACAATATGGAACTCACTTTAGAAGAAGCTGTCCGCGGTTG
198-AB263037-Vibrio-gazogenes-dnaJ-gene-for-Dna_300			100		CTTTAGAAGAAGCTGTCCGCGGTTGTTCGAAAGAAATTGAAGTCCCCACG
199-AB263036-Vibrio-furnissii-dnaJ-gene-for-Dna_0			100		CGATGAAATTCCACCCAGACCGCAATCAGGGTGATGCCAGCGCTGCGGAT
199-AB263036-Vibrio-furnissii-dnaJ-gene-for-Dna_25			100		TCAGGGTGATGCCAGCGCTGCGGATAAGTTTAAAGAAGTAAAAGAAGCGT
199-AB263036-Vibrio-furnissii-dnaJ-gene-for-Dna_50			100		AAGTTTAAAGAAGTAAAAGAAGCGTATGAAATTCTGACGGATCCGCAGAA
199-AB263036-Vibrio-furnissii-dnaJ-gene-for-Dna_75			100		ATGAAATTCTGACGGATCCGCAGAAAAAAGCCGCTTATGACCAATACGGC
199-AB263036-Vibrio-furnissii-dnaJ-gene-for-Dna_100			100		AAAAGCCGCTTATGACCAATACGGCCACGCAGCCTTTGAACAAGGCGGCG
199-AB263036-Vibrio-furnissii-dnaJ-gene-for-Dna_125			100		CACGCAGCCTTTGAACAAGGCGGCGGTGGTTTCGGTGGTGGCGGCTTTGG
199-AB263036-Vibrio-furnissii-dnaJ-gene-for-Dna_150			100		GTGGTTTCGGTGGTGGCGGCTTTGGCGGCGGCGGTGCGGATTTCGGCGAC
199-AB263036-Vibrio-furnissii-dnaJ-gene-for-Dna_175			100		CGGCGGCGGTGCGGATTTCGGCGACATCTTTGGTGATGTGTTTGGCGACA
199-AB263036-Vibrio-furnissii-dnaJ-gene-for-Dna_200			100		ATCTTTGGTGATGTGTTTGGCGACATTTTCGGTGGCGGTCGTCGTGGTGG
199-AB263036-Vibrio-furnissii-dnaJ-gene-for-Dna_225			100		TTTTCGGTGGCGGTCGTCGTGGTGGCGGTGCGCCGCGCCCACAACGTGGT
199-AB263036-Vibrio-furnissii-dnaJ-gene-for-Dna_250			100		CGGTGCGCCGCGCCCACAACGTGGTGCCGATCTGCGCTACAACATGGAAC
199-AB263036-Vibrio-furnissii-dnaJ-gene-for-Dna_275			100		GCCGATCTGCGCTACAACATGGAACTGACGCTGGAAGAAGCGGTACGCGG
199-AB263036-Vibrio-furnissii-dnaJ-gene-for-Dna_300			100		TGACGCTGGAAGAAGCGGTACGCGGTTGCTCGAAAGAGATTGAAGTCCCA
200-AB263035-Vibrio-fortis-dnaJ-gene-for-DnaJ-p_0			100		CAATGAAGTTCCACCCTGACCGTAACCAGGGTGATGAAAGCGCAGCAGAA
200-AB263035-Vibrio-fortis-dnaJ-gene-for-DnaJ-p_25			100		CCAGGGTGATGAAAGCGCAGCAGAAAAGTTTAAAGAAGTAAAAGTAGCGT
200-AB263035-Vibrio-fortis-dnaJ-gene-for-DnaJ-p_50			100		AAGTTTAAAGAAGTAAAAGTAGCGTATGAGATCCTTACCGATTCTCAAAA
200-AB263035-Vibrio-fortis-dnaJ-gene-for-DnaJ-p_75			100		ATGAGATCCTTACCGATTCTCAAAAGAAAGCCGCTTACGACCAATATGGT
200-AB263035-Vibrio-fortis-dnaJ-gene-for-DnaJ-p_100			100		GAAAGCCGCTTACGACCAATATGGTCACGCAGCCTTTGAACAAGGCGGTA
200-AB263035-Vibrio-fortis-dnaJ-gene-for-DnaJ-p_125			100		CACGCAGCCTTTGAACAAGGCGGTATGGGCGGTGGCGGCGGCTTCGGCGG
200-AB263035-Vibrio-fortis-dnaJ-gene-for-DnaJ-p_150			100		TGGGCGGTGGCGGCGGCTTCGGCGGCGGTCATGGTGATTTCGGTGACATC
200-AB263035-Vibrio-fortis-dnaJ-gene-for-DnaJ-p_175			100		CGGTCATGGTGATTTCGGTGACATCTTTGGTGATGTGTTTGGCGATATCT
200-AB263035-Vibrio-fortis-dnaJ-gene-for-DnaJ-p_200			100		TTTGGTGATGTGTTTGGCGATATCTTCGGTGGTGGTCGTCGTGGCGGCGG
200-AB263035-Vibrio-fortis-dnaJ-gene-for-DnaJ-p_225			100		TCGGTGGTGGTCGTCGTGGCGGCGGTCAACAACGTGCACAACGTGGTTCA
200-AB263035-Vibrio-fortis-dnaJ-gene-for-DnaJ-p_250			100		TCAACAACGTGCACAACGTGGTTCAGACCTACGTTACAACATGGAACTGA
200-AB263035-Vibrio-fortis-dnaJ-gene-for-DnaJ-p_275			100		GACCTACGTTACAACATGGAACTGACTCTAGAAGAAGCAGTTCGTGGTGT
200-AB263035-Vibrio-fortis-dnaJ-gene-for-DnaJ-p_300			100		CTCTAGAAGAAGCAGTTCGTGGTGTATCGAAAGAGATCGAAGTACCGACT
201-AB263034-Vibrio-fluvialis-dnaJ-gene-for-Dna_0			100		CGATGAAATTCCACCCGGACCGCAATCAGGGTGATGCCAGCGCTGCGGAT
201-AB263034-Vibrio-fluvialis-dnaJ-gene-for-Dna_25			100		TCAGGGTGATGCCAGCGCTGCGGATAAGTTTAAAGAAGTAAAAGAAGCGT
201-AB263034-Vibrio-fluvialis-dnaJ-gene-for-Dna_50			100		AAGTTTAAAGAAGTAAAAGAAGCGTATGAGATTCTGACCGACCCGCAGAA
201-AB263034-Vibrio-fluvialis-dnaJ-gene-for-Dna_75			100		ATGAGATTCTGACCGACCCGCAGAAGAAAGCGGCGTACGACCAATATGGT
201-AB263034-Vibrio-fluvialis-dnaJ-gene-for-Dna_100			100		GAAAGCGGCGTACGACCAATATGGTCACGCAGCCTTTGAACAGGGCGGCG
201-AB263034-Vibrio-fluvialis-dnaJ-gene-for-Dna_125			100		CACGCAGCCTTTGAACAGGGCGGCGGTGGTTTCGGTGGCGGCGGCTTTGG
201-AB263034-Vibrio-fluvialis-dnaJ-gene-for-Dna_150			100		GTGGTTTCGGTGGCGGCGGCTTTGGCGGCGGCGGTGCGGATTTCGGCGAC
201-AB263034-Vibrio-fluvialis-dnaJ-gene-for-Dna_175			100		CGGCGGCGGTGCGGATTTCGGCGACATCTTTGGTGATGTCTTTGGCGATA
201-AB263034-Vibrio-fluvialis-dnaJ-gene-for-Dna_200			100		ATCTTTGGTGATGTCTTTGGCGATATTTTCGGTGGCGGCCGTCGTGGTGG
201-AB263034-Vibrio-fluvialis-dnaJ-gene-for-Dna_225			100		TTTTCGGTGGCGGCCGTCGTGGTGGTGGTGCGCCGCGTCCACAACGTGGT
201-AB263034-Vibrio-fluvialis-dnaJ-gene-for-Dna_250			100		TGGTGCGCCGCGTCCACAACGTGGTGCGGATCTGCGCTACAACATGGAAC
201-AB263034-Vibrio-fluvialis-dnaJ-gene-for-Dna_275			100		GCGGATCTGCGCTACAACATGGAACTGACGCTGGAAGAAGCGGTACGTGG
201-AB263034-Vibrio-fluvialis-dnaJ-gene-for-Dna_300			100		TGACGCTGGAAGAAGCGGTACGTGGTTGCTCGAAAGAGATTGAAGTTCCG
202-AB263032-Vibrio-ezurae-dnaJ-gene-for-DnaJ-p_0			100		CGATGAAGTACCACCCGGATAGAAACCACGGTGATGAAGCATCGGCTGAG
202-AB263032-Vibrio-ezurae-dnaJ-gene-for-DnaJ-p_25			100		CCACGGTGATGAAGCATCGGCTGAGAAGTTTAAAGAAGTGAAAGAAGCGT
202-AB263032-Vibrio-ezurae-dnaJ-gene-for-DnaJ-p_50			100		AAGTTTAAAGAAGTGAAAGAAGCGTATGAGATTCTAACCGACTCTCAAAA
202-AB263032-Vibrio-ezurae-dnaJ-gene-for-DnaJ-p_75			100		ATGAGATTCTAACCGACTCTCAAAAACGCGCAGCTTACGATCAATACGGT
202-AB263032-Vibrio-ezurae-dnaJ-gene-for-DnaJ-p_100			100		ACGCGCAGCTTACGATCAATACGGTCATGCCGCTTTTGAGCAAGGTGGTA
202-AB263032-Vibrio-ezurae-dnaJ-gene-for-DnaJ-p_125			100		CATGCCGCTTTTGAGCAAGGTGGTATGGGCGGTGGCGGCGGCTTTGGCGG
202-AB263032-Vibrio-ezurae-dnaJ-gene-for-DnaJ-p_150			100		TGGGCGGTGGCGGCGGCTTTGGCGGCGGCAGTGGTGACTTCGGCGATATC
202-AB263032-Vibrio-ezurae-dnaJ-gene-for-DnaJ-p_175			100		CGGCAGTGGTGACTTCGGCGATATCTTTGGTGATGTGTTTGGCGATATCT
202-AB263032-Vibrio-ezurae-dnaJ-gene-for-DnaJ-p_200			100		TTTGGTGATGTGTTTGGCGATATCTTTGGCGGCGGTCGTCGTGGCGGTGG
202-AB263032-Vibrio-ezurae-dnaJ-gene-for-DnaJ-p_225			100		TTGGCGGCGGTCGTCGTGGCGGTGGTCAGCAGCGTGCACAACGTGGTTCA
202-AB263032-Vibrio-ezurae-dnaJ-gene-for-DnaJ-p_250			100		TCAGCAGCGTGCACAACGTGGTTCAGACTTACGTTACAACATGGAGCTTA
202-AB263032-Vibrio-ezurae-dnaJ-gene-for-DnaJ-p_275			100		GACTTACGTTACAACATGGAGCTTACTCTAGAAGAAGCCGTTCGTGGTTG
202-AB263032-Vibrio-ezurae-dnaJ-gene-for-DnaJ-p_300			100		CTCTAGAAGAAGCCGTTCGTGGTTGCTCTAAAGAAATTGAAGTTCCAACG
203-AB263031-Vibrio-diazotrophicus-dnaJ-gene-fo_0			100		CAATGAAATTCCACCCAGACCGCAATCCGGGTGATGCGACTGCTGCGGAT
203-AB263031-Vibrio-diazotrophicus-dnaJ-gene-fo_25			100		TCCGGGTGATGCGACTGCTGCGGATAAGTTTAAAGAAGTAAAAGAAGCGT
203-AB263031-Vibrio-diazotrophicus-dnaJ-gene-fo_50			100		AAGTTTAAAGAAGTAAAAGAAGCGTACGAAATTCTGACAGATGACCAGAA
203-AB263031-Vibrio-diazotrophicus-dnaJ-gene-fo_75			100		ACGAAATTCTGACAGATGACCAGAAAAAAGCCGCTTATGACCAATATGGT
203-AB263031-Vibrio-diazotrophicus-dnaJ-gene-fo_100			100		AAAAGCCGCTTATGACCAATATGGTCATGCAGCCTTTGAACAAGGCGGCA
203-AB263031-Vibrio-diazotrophicus-dnaJ-gene-fo_125			100		CATGCAGCCTTTGAACAAGGCGGCATGGGCGGTGGCGGCTTTGGTGGCGG
203-AB263031-Vibrio-diazotrophicus-dnaJ-gene-fo_150			100		TGGGCGGTGGCGGCTTTGGTGGCGGCGGTGCCGATTTTGGTGACATCTTC
203-AB263031-Vibrio-diazotrophicus-dnaJ-gene-fo_175			100		CGGTGCCGATTTTGGTGACATCTTCGGTGATGTGTTTGGTGACATCTTCG
203-AB263031-Vibrio-diazotrophicus-dnaJ-gene-fo_200			100		GGTGATGTGTTTGGTGACATCTTCGGCGGTGCTCGTCGTGGCGGTGGCGG
203-AB263031-Vibrio-diazotrophicus-dnaJ-gene-fo_225			100		GCGGTGCTCGTCGTGGCGGTGGCGGTCCTCGTGCGCAGCGTGGTGCTGAC
203-AB263031-Vibrio-diazotrophicus-dnaJ-gene-fo_250			100		TCCTCGTGCGCAGCGTGGTGCTGACCTACGTTACAACATGGAACTGAGTC
203-AB263031-Vibrio-diazotrophicus-dnaJ-gene-fo_275			100		CTACGTTACAACATGGAACTGAGTCTAGAAGAAGCGGTTCGCGGTTGTAG
203-AB263031-Vibrio-diazotrophicus-dnaJ-gene-fo_300			100		TAGAAGAAGCGGTTCGCGGTTGTAGCAAAGAAATCGAAGTACCAACACTG
204-AB263030-Vibrio-cyclitrophicus-dnaJ-gene-fo_0			100		CGATGAAGTTTCACCCGGATCGTAACCAAGGTGACGATACTGCGCCAGAG
204-AB263030-Vibrio-cyclitrophicus-dnaJ-gene-fo_25			100		CCAAGGTGACGATACTGCGCCAGAGAAGTTTAAAGAAGTAAAAGTAGCGT
204-AB263030-Vibrio-cyclitrophicus-dnaJ-gene-fo_50			100		AAGTTTAAAGAAGTAAAAGTAGCGTACGAGATCCTGACCGATCCACAAAA
204-AB263030-Vibrio-cyclitrophicus-dnaJ-gene-fo_75			100		ACGAGATCCTGACCGATCCACAAAAGAAAGCAGCTTATGACCAATACGGT
204-AB263030-Vibrio-cyclitrophicus-dnaJ-gene-fo_100			100		GAAAGCAGCTTATGACCAATACGGTCATGCCGCTTTTGAACAAGGCGGTA
204-AB263030-Vibrio-cyclitrophicus-dnaJ-gene-fo_125			100		CATGCCGCTTTTGAACAAGGCGGTATGGGCGGCGGCGGCGGTTTCGGCGG
204-AB263030-Vibrio-cyclitrophicus-dnaJ-gene-fo_150			100		TGGGCGGCGGCGGCGGTTTCGGCGGCGGTGGTCAAGGTGATTTCGGCGAT
204-AB263030-Vibrio-cyclitrophicus-dnaJ-gene-fo_175			100		CGGTGGTCAAGGTGATTTCGGCGATATTTTCGGTGACGTATTTGGCGATA
204-AB263030-Vibrio-cyclitrophicus-dnaJ-gene-fo_200			100		ATTTTCGGTGACGTATTTGGCGATATCTTCGGCGGTGGTCGTCGTGGTGG
204-AB263030-Vibrio-cyclitrophicus-dnaJ-gene-fo_225			100		TCTTCGGCGGTGGTCGTCGTGGTGGTGGTCAAGCGCGAGCACAACGTGGT
204-AB263030-Vibrio-cyclitrophicus-dnaJ-gene-fo_250			100		TGGTCAAGCGCGAGCACAACGTGGTTCAGATTTACGTTACAACATGGAGC
204-AB263030-Vibrio-cyclitrophicus-dnaJ-gene-fo_275			100		TCAGATTTACGTTACAACATGGAGCTTTCTCTAGAAGAAGCGGTTCGTGG
204-AB263030-Vibrio-cyclitrophicus-dnaJ-gene-fo_300			100		TTTCTCTAGAAGAAGCGGTTCGTGGTGTTTCTAAAGAAATCGAAGTACCA
205-AB263029-Vibrio-crassostreae-dnaJ-gene-for-_0			100		CGATGAAATTCCACCCGGACCGTAACCAGGGTGACGAGACCGCAGCAGAT
205-AB263029-Vibrio-crassostreae-dnaJ-gene-for-_25			100		CCAGGGTGACGAGACCGCAGCAGATAAGTTTAAAGAAGTAAAAGTAGCGT
205-AB263029-Vibrio-crassostreae-dnaJ-gene-for-_50			100		AAGTTTAAAGAAGTAAAAGTAGCGTATGAGATCCTGACCGATTCTCAAAA
205-AB263029-Vibrio-crassostreae-dnaJ-gene-for-_75			100		ATGAGATCCTGACCGATTCTCAAAAGAAAGCAGCTTACGACCAATACGGC
205-AB263029-Vibrio-crassostreae-dnaJ-gene-for-_100			100		GAAAGCAGCTTACGACCAATACGGCCACGCAGCTTTTGAACAAGGCGGCA
205-AB263029-Vibrio-crassostreae-dnaJ-gene-for-_125			100		CACGCAGCTTTTGAACAAGGCGGCATGGGCGGCGGCGGCGGTTTCGGCGG
205-AB263029-Vibrio-crassostreae-dnaJ-gene-for-_150			100		TGGGCGGCGGCGGCGGTTTCGGCGGCGGTGGCCAAGGTGACTTCGGCGAT
205-AB263029-Vibrio-crassostreae-dnaJ-gene-for-_175			100		CGGTGGCCAAGGTGACTTCGGCGATATCTTCGGTGACGTATTTGGTGACA
205-AB263029-Vibrio-crassostreae-dnaJ-gene-for-_200			100		ATCTTCGGTGACGTATTTGGTGACATCTTCGGCGGCGGTCGTCGTGGTGG
205-AB263029-Vibrio-crassostreae-dnaJ-gene-for-_225			100		TCTTCGGCGGCGGTCGTCGTGGTGGCGGTCAACAGCGTGCACAACGTGGT
205-AB263029-Vibrio-crassostreae-dnaJ-gene-for-_250			100		CGGTCAACAGCGTGCACAACGTGGTTCAGATCTACGTTACAACATGGAAC
205-AB263029-Vibrio-crassostreae-dnaJ-gene-for-_275			100		TCAGATCTACGTTACAACATGGAACTTTCTTTAGAAGAAGCGGTTCGTGG
205-AB263029-Vibrio-crassostreae-dnaJ-gene-for-_300			100		TTTCTTTAGAAGAAGCGGTTCGTGGTGTTTCTAAAGAAATTGAAGTACCA
206-AB263028-Vibrio-coralliilyticus-dnaJ-gene-f_0			100		CGATGAAATTCCACCCAGACCGAAACCAGGGTGATGAGTCTGCTGCTGAG
206-AB263028-Vibrio-coralliilyticus-dnaJ-gene-f_25			100		CCAGGGTGATGAGTCTGCTGCTGAGAAGTTTAAAGAAGTAAAAGAAGCGT
206-AB263028-Vibrio-coralliilyticus-dnaJ-gene-f_50			100		AAGTTTAAAGAAGTAAAAGAAGCGTACGAAATTCTGCTAGACCCACAGAA
206-AB263028-Vibrio-coralliilyticus-dnaJ-gene-f_75			100		ACGAAATTCTGCTAGACCCACAGAAGAAAGCGGCATATGACCAATATGGT
206-AB263028-Vibrio-coralliilyticus-dnaJ-gene-f_100			100		GAAAGCGGCATATGACCAATATGGTCATGCAGCCTTCGAACAGGGTGGCA
206-AB263028-Vibrio-coralliilyticus-dnaJ-gene-f_125			100		CATGCAGCCTTCGAACAGGGTGGCATGGGCGGAGGCGGCTTTGGCGGCGG
206-AB263028-Vibrio-coralliilyticus-dnaJ-gene-f_150			100		TGGGCGGAGGCGGCTTTGGCGGCGGCGCTGGTGCTGATTTCGGTGATATT
206-AB263028-Vibrio-coralliilyticus-dnaJ-gene-f_175			100		CGCTGGTGCTGATTTCGGTGATATTTTTGGTGACGTGTTTGGTGATATCT
206-AB263028-Vibrio-coralliilyticus-dnaJ-gene-f_200			100		TTTGGTGACGTGTTTGGTGATATCTTTGGCGGTGGCCGACGTGGTGGTGG
206-AB263028-Vibrio-coralliilyticus-dnaJ-gene-f_225			100		TTGGCGGTGGCCGACGTGGTGGTGGCCAGCAGCGCGCGCAACGCGGTGCA
206-AB263028-Vibrio-coralliilyticus-dnaJ-gene-f_250			100		CCAGCAGCGCGCGCAACGCGGTGCAGACCTGCGCTACAACATGGAACTAT
206-AB263028-Vibrio-coralliilyticus-dnaJ-gene-f_275			100		GACCTGCGCTACAACATGGAACTATCACTAGAAGAAGCGGTTCGCGGTGT
206-AB263028-Vibrio-coralliilyticus-dnaJ-gene-f_300			100		CACTAGAAGAAGCGGTTCGCGGTGTTTCAAAAGAAATTGAAGTTCCAACG
207-AB263027-Vibrio-cincinnatiensis-dnaJ-gene-f_0			100		CGATGAAATTCCACCCAGACCGAAATCAAGGGGATACCAGCGCTGCGGAT
207-AB263027-Vibrio-cincinnatiensis-dnaJ-gene-f_25			100		TCAAGGGGATACCAGCGCTGCGGATAAGTTTAAAGAAGTAAAAGAAGCGT
207-AB263027-Vibrio-cincinnatiensis-dnaJ-gene-f_50			100		AAGTTTAAAGAAGTAAAAGAAGCGTATGAAATTCTGACCGATCCGCAGAA
207-AB263027-Vibrio-cincinnatiensis-dnaJ-gene-f_75			100		ATGAAATTCTGACCGATCCGCAGAAAAAGTCCGCTTATGATCAATATGGT
207-AB263027-Vibrio-cincinnatiensis-dnaJ-gene-f_100			100		AAAGTCCGCTTATGATCAATATGGTCACCGAGCCTTTGAACAAGGGGCGG
207-AB263027-Vibrio-cincinnatiensis-dnaJ-gene-f_125			100		CACCGAGCCTTTGAACAAGGGGCGGGCGGCTTTGGCGGTGGTGGCTTTGG
207-AB263027-Vibrio-cincinnatiensis-dnaJ-gene-f_150			100		GCGGCTTTGGCGGTGGTGGCTTTGGCGGTGGTGGTGCTGATTTCGGCGAT
207-AB263027-Vibrio-cincinnatiensis-dnaJ-gene-f_175			100		CGGTGGTGGTGCTGATTTCGGCGATATCTTTGGTGATGTCTTCGGCGATA
207-AB263027-Vibrio-cincinnatiensis-dnaJ-gene-f_200			100		ATCTTTGGTGATGTCTTCGGCGATATCTTTGGTGGCGGACGCCGTGGTGG
207-AB263027-Vibrio-cincinnatiensis-dnaJ-gene-f_225			100		TCTTTGGTGGCGGACGCCGTGGTGGATCGCCTCGTCCTCAGCGAGGATCT
207-AB263027-Vibrio-cincinnatiensis-dnaJ-gene-f_250			100		ATCGCCTCGTCCTCAGCGAGGATCTGATCTACGTTACAACATGGAACTGA
207-AB263027-Vibrio-cincinnatiensis-dnaJ-gene-f_275			100		GATCTACGTTACAACATGGAACTGACTCTGGAGGAGGCGGTACGAGGTTG
207-AB263027-Vibrio-cincinnatiensis-dnaJ-gene-f_300			100		CTCTGGAGGAGGCGGTACGAGGTTGTAATAAAGAGATTGAAGTTCCTACT
208-AB263026-Vibrio-cholerae-dnaJ-gene-for-DnaJ_0			100		CGATGAAATACCACCCGGACCGCAACTCGGGAGATGCTGGTGCGGCGGAA
208-AB263026-Vibrio-cholerae-dnaJ-gene-for-DnaJ_25			100		CTCGGGAGATGCTGGTGCGGCGGAAAAGTTTAAAGAAGTCAAAGAAGCGT
208-AB263026-Vibrio-cholerae-dnaJ-gene-for-DnaJ_50			100		AAGTTTAAAGAAGTCAAAGAAGCGTATGAAATTCTGACCGATGCGCAGAA
208-AB263026-Vibrio-cholerae-dnaJ-gene-for-DnaJ_75			100		ATGAAATTCTGACCGATGCGCAGAAGAAAGCAGCTTATGACCAATACGGC
208-AB263026-Vibrio-cholerae-dnaJ-gene-for-DnaJ_100			100		GAAAGCAGCTTATGACCAATACGGCCATGCGGCATTTGAGCAAGGCGCGG
208-AB263026-Vibrio-cholerae-dnaJ-gene-for-DnaJ_125			100		CATGCGGCATTTGAGCAAGGCGCGGGTGGTTTTGGTGGCGGCGGCTTCGG
208-AB263026-Vibrio-cholerae-dnaJ-gene-for-DnaJ_150			100		GTGGTTTTGGTGGCGGCGGCTTCGGCGGTGGCGGTGCTGATTTTGGCGAT
208-AB263026-Vibrio-cholerae-dnaJ-gene-for-DnaJ_175			100		CGGTGGCGGTGCTGATTTTGGCGATATTTTCGGTGACGTGTTTGGTGATA
208-AB263026-Vibrio-cholerae-dnaJ-gene-for-DnaJ_200			100		ATTTTCGGTGACGTGTTTGGTGATATTTTCGGTGGTGGTCGCCGTGGCGG
208-AB263026-Vibrio-cholerae-dnaJ-gene-for-DnaJ_225			100		TTTTCGGTGGTGGTCGCCGTGGCGGCGGTCCAAGAGCACAGCGTGGCTCC
208-AB263026-Vibrio-cholerae-dnaJ-gene-for-DnaJ_250			100		CGGTCCAAGAGCACAGCGTGGCTCCGATCTACGTTACAACATGGAACTGA
208-AB263026-Vibrio-cholerae-dnaJ-gene-for-DnaJ_275			100		GATCTACGTTACAACATGGAACTGAGCCTTGAAGAAGCGGTTCGCGGCTG
208-AB263026-Vibrio-cholerae-dnaJ-gene-for-DnaJ_300			100		GCCTTGAAGAAGCGGTTCGCGGCTGCTCGAAAGAGATTGAAGTACCGACA
209-AB263025-Vibrio-chagasii-dnaJ-gene-for-DnaJ_0			100		CAATGAAATTCCACCCGGACCGTAACCAGGGTGATGAGAGCGCAGCGGAC
209-AB263025-Vibrio-chagasii-dnaJ-gene-for-DnaJ_25			100		CCAGGGTGATGAGAGCGCAGCGGACAAATTTAAAGAAGTAAAAGTAGCGT
209-AB263025-Vibrio-chagasii-dnaJ-gene-for-DnaJ_50			100		AAATTTAAAGAAGTAAAAGTAGCGTACGAGATCCTAACCGATCCTCAAAA
209-AB263025-Vibrio-chagasii-dnaJ-gene-for-DnaJ_75			100		ACGAGATCCTAACCGATCCTCAAAAGAAAGCAGCTTACGACCAATACGGC
209-AB263025-Vibrio-chagasii-dnaJ-gene-for-DnaJ_100			100		GAAAGCAGCTTACGACCAATACGGCCACGCTGCTTTTGAACAAGGCGGTA
209-AB263025-Vibrio-chagasii-dnaJ-gene-for-DnaJ_125			100		CACGCTGCTTTTGAACAAGGCGGTATGGGTGGCGGCGGCGGTTTCGGCGG
209-AB263025-Vibrio-chagasii-dnaJ-gene-for-DnaJ_150			100		TGGGTGGCGGCGGCGGTTTCGGCGGCGGTCAAGGTGATTTCGGCGATATC
209-AB263025-Vibrio-chagasii-dnaJ-gene-for-DnaJ_175			100		CGGTCAAGGTGATTTCGGCGATATCTTCGGTGACGTATTTGGCGACATCT
209-AB263025-Vibrio-chagasii-dnaJ-gene-for-DnaJ_200			100		TTCGGTGACGTATTTGGCGACATCTTCGGCGGCGGTCGTCGTGGTGGCGG
209-AB263025-Vibrio-chagasii-dnaJ-gene-for-DnaJ_225			100		TCGGCGGCGGTCGTCGTGGTGGCGGTCAACAACGTGCACAACGTGGTTCA
209-AB263025-Vibrio-chagasii-dnaJ-gene-for-DnaJ_250			100		TCAACAACGTGCACAACGTGGTTCAGACCTACGTTACAACATGGAACTGA
209-AB263025-Vibrio-chagasii-dnaJ-gene-for-DnaJ_275			100		GACCTACGTTACAACATGGAACTGACGCTTGAAGAAGCGGTTCGTGGTGT
209-AB263025-Vibrio-chagasii-dnaJ-gene-for-DnaJ_300			100		CGCTTGAAGAAGCGGTTCGTGGTGTATCTAAAGAGATTGAAGTACCAACA
210-AB263024-Vibrio-campbellii-dnaJ-gene-for-Dn_0			100		CGATGAAATTCCACCCAGACCGTAACCAGGGTGATCAGTCTGCAGCGGAC
210-AB263024-Vibrio-campbellii-dnaJ-gene-for-Dn_25			100		CCAGGGTGATCAGTCTGCAGCGGACAAGTTTAAAGAAGTAAAAGAAGCGT
210-AB263024-Vibrio-campbellii-dnaJ-gene-for-Dn_50			100		AAGTTTAAAGAAGTAAAAGAAGCGTACGAAATTCTCACTGACCCTCAAAA
210-AB263024-Vibrio-campbellii-dnaJ-gene-for-Dn_75			100		ACGAAATTCTCACTGACCCTCAAAAGAAAGCGGCGTACGATCAATACGGC
210-AB263024-Vibrio-campbellii-dnaJ-gene-for-Dn_100			100		GAAAGCGGCGTACGATCAATACGGCCATGCTGCTTTTGAACAAGGCGGTG
210-AB263024-Vibrio-campbellii-dnaJ-gene-for-Dn_125			100		CATGCTGCTTTTGAACAAGGCGGTGGCGGCTTCGGCGGCGGCGGCGGCGG
210-AB263024-Vibrio-campbellii-dnaJ-gene-for-Dn_150			100		GCGGCTTCGGCGGCGGCGGCGGCGGTTTTGGTGGCGGTGGCGCTGACTTC
210-AB263024-Vibrio-campbellii-dnaJ-gene-for-Dn_175			100		TTTTGGTGGCGGTGGCGCTGACTTCGGCGACATCTTTGGCGATGTGTTCG
210-AB263024-Vibrio-campbellii-dnaJ-gene-for-Dn_200			100		GGCGACATCTTTGGCGATGTGTTCGGTGATATTTTTGGTGGCGGCCGTCG
210-AB263024-Vibrio-campbellii-dnaJ-gene-for-Dn_225			100		GTGATATTTTTGGTGGCGGCCGTCGTGGCGGTGGTCAGCAACGCGCGCAA
210-AB263024-Vibrio-campbellii-dnaJ-gene-for-Dn_250			100		TGGCGGTGGTCAGCAACGCGCGCAACGTGGCGCAGACCTGCGTTACAACA
210-AB263024-Vibrio-campbellii-dnaJ-gene-for-Dn_275			100		CGTGGCGCAGACCTGCGTTACAACATGGAACTGTCGCTAGAAGAGGCGGT
210-AB263024-Vibrio-campbellii-dnaJ-gene-for-Dn_300			100		TGGAACTGTCGCTAGAAGAGGCGGTTCGTGGCGTATCAAAAGAGATCGAA
211-AB263022-Vibrio-brasiliensis-dnaJ-gene-for-_0			100		CTATGAAGTACCACCCAGACCGTAACCAGGGTGATGAGAGCGCTGCAGAT
211-AB263022-Vibrio-brasiliensis-dnaJ-gene-for-_25			100		CCAGGGTGATGAGAGCGCTGCAGATAAGTTTAAAGAAGTAAAAGAAGCGT
211-AB263022-Vibrio-brasiliensis-dnaJ-gene-for-_50			100		AAGTTTAAAGAAGTAAAAGAAGCGTACGAAATTCTGCTTGATCCACAGAA
211-AB263022-Vibrio-brasiliensis-dnaJ-gene-for-_75			100		ACGAAATTCTGCTTGATCCACAGAAGAAAGCGGCTTACGACCAGTATGGT
211-AB263022-Vibrio-brasiliensis-dnaJ-gene-for-_100			100		GAAAGCGGCTTACGACCAGTATGGTCATGCTGCCTTTGAACAAGGTGGTA
211-AB263022-Vibrio-brasiliensis-dnaJ-gene-for-_125			100		CATGCTGCCTTTGAACAAGGTGGTATGGGCGGCGGCGGCTTCGGTGGCGG
211-AB263022-Vibrio-brasiliensis-dnaJ-gene-for-_150			100		TGGGCGGCGGCGGCTTCGGTGGCGGCGGTGCAGATTTCGGTGACATCTTT
211-AB263022-Vibrio-brasiliensis-dnaJ-gene-for-_175			100		CGGTGCAGATTTCGGTGACATCTTTGGTGACGTATTTGGCGATATCTTTG
211-AB263022-Vibrio-brasiliensis-dnaJ-gene-for-_200			100		GGTGACGTATTTGGCGATATCTTTGGTGGTGGTCGTCGTGGCGGCGGTCA
211-AB263022-Vibrio-brasiliensis-dnaJ-gene-for-_225			100		GTGGTGGTCGTCGTGGCGGCGGTCAACAGCGCGCACAGCGTGGTGCAGAC
211-AB263022-Vibrio-brasiliensis-dnaJ-gene-for-_250			100		ACAGCGCGCACAGCGTGGTGCAGACCTACGTTACAATATGGAACTGTCGC
211-AB263022-Vibrio-brasiliensis-dnaJ-gene-for-_275			100		CTACGTTACAATATGGAACTGTCGCTAGAAGAAGCAGTTCGTGGTGTATC
211-AB263022-Vibrio-brasiliensis-dnaJ-gene-for-_300			100		TAGAAGAAGCAGTTCGTGGTGTATCGAAAGAGATTGAAGTACCAACACTA
212-AB263021-Listonella-anguillarum-dnaJ-gene-f_0			100		CAATGAAGTTTCACCCTGATAGAAACCAAGGGGATGACAGCGCTTCGGAC
212-AB263021-Listonella-anguillarum-dnaJ-gene-f_25			100		CCAAGGGGATGACAGCGCTTCGGACAAGTTTAAAGAAGTAAAAGAAGCGT
212-AB263021-Listonella-anguillarum-dnaJ-gene-f_50			100		AAGTTTAAAGAAGTAAAAGAAGCGTATGAAATTTTAACCGATTCGCAAAA
212-AB263021-Listonella-anguillarum-dnaJ-gene-f_75			100		ATGAAATTTTAACCGATTCGCAAAAGAAAGCGGCTTATGATCAGTACGGT
212-AB263021-Listonella-anguillarum-dnaJ-gene-f_100			100		GAAAGCGGCTTATGATCAGTACGGTCATGCTGCTTTTGAACAAGGCGGAA
212-AB263021-Listonella-anguillarum-dnaJ-gene-f_125			100		CATGCTGCTTTTGAACAAGGCGGAATGGGCGGTGGCGGCTTTGGTGGCGG
212-AB263021-Listonella-anguillarum-dnaJ-gene-f_150			100		TGGGCGGTGGCGGCTTTGGTGGCGGCAGTGCTGATTTTGGCGATATCTTC
212-AB263021-Listonella-anguillarum-dnaJ-gene-f_175			100		CAGTGCTGATTTTGGCGATATCTTCGGTGATGTCTTTGGTGACATTTTCG
212-AB263021-Listonella-anguillarum-dnaJ-gene-f_200			100		GGTGATGTCTTTGGTGACATTTTCGGTGGTGGTCGTCGGGGCGGTGGTCA
212-AB263021-Listonella-anguillarum-dnaJ-gene-f_225			100		GTGGTGGTCGTCGGGGCGGTGGTCAAGCGCGTGCACAACGTGGTGCTGAC
212-AB263021-Listonella-anguillarum-dnaJ-gene-f_250			100		AGCGCGTGCACAACGTGGTGCTGACTTACGTTACAACATGGAACTGTCTT
212-AB263021-Listonella-anguillarum-dnaJ-gene-f_275			100		TTACGTTACAACATGGAACTGTCTTTAGAAGAGGCCGTTCGTGGTTGTTC
212-AB263021-Listonella-anguillarum-dnaJ-gene-f_300			100		TAGAAGAGGCCGTTCGTGGTTGTTCGAAAGAGATTGAAGTGCCAACACTG
213-AB263020-Vibrio-alginolyticus-dnaJ-gene-for_0			100		CGATGAAATTCCACCCAGACCGAAACCAGGGTGATGATTCTGCGGCGGAC
213-AB263020-Vibrio-alginolyticus-dnaJ-gene-for_25			100		CCAGGGTGATGATTCTGCGGCGGACAAGTTTAAAGAAGTAAAAGAAGCGT
213-AB263020-Vibrio-alginolyticus-dnaJ-gene-for_50			100		AAGTTTAAAGAAGTAAAAGAAGCGTACGAAGTTCTGACCGACCCTCAAAA
213-AB263020-Vibrio-alginolyticus-dnaJ-gene-for_75			100		ACGAAGTTCTGACCGACCCTCAAAAGAAAGCGGCGTACGACCAATACGGT
213-AB263020-Vibrio-alginolyticus-dnaJ-gene-for_100			100		GAAAGCGGCGTACGACCAATACGGTCATGCAGCTTTTGAACAAGGCGGCG
213-AB263020-Vibrio-alginolyticus-dnaJ-gene-for_125			100		CATGCAGCTTTTGAACAAGGCGGCGGTGGTTTCGGTGGCGGCGGCTTTGG
213-AB263020-Vibrio-alginolyticus-dnaJ-gene-for_150			100		GTGGTTTCGGTGGCGGCGGCTTTGGCGGCGGCGGTGCTGATTTCGGCGAC
213-AB263020-Vibrio-alginolyticus-dnaJ-gene-for_175			100		CGGCGGCGGTGCTGATTTCGGCGACATCTTTGGCGATGTATTCGGTGACA
213-AB263020-Vibrio-alginolyticus-dnaJ-gene-for_200			100		ATCTTTGGCGATGTATTCGGTGACATCTTTGGTGGTGGTCGTCGTGGCGG
213-AB263020-Vibrio-alginolyticus-dnaJ-gene-for_225			100		TCTTTGGTGGTGGTCGTCGTGGCGGTGGTGGCCACCGTGCCCAGCGAGGT
213-AB263020-Vibrio-alginolyticus-dnaJ-gene-for_250			100		TGGTGGCCACCGTGCCCAGCGAGGTGCTGACCTACGTTACAACATGGAAT
213-AB263020-Vibrio-alginolyticus-dnaJ-gene-for_275			100		GCTGACCTACGTTACAACATGGAATTGACGCTAGAAGAAGCGGTTCGTGG
213-AB263020-Vibrio-alginolyticus-dnaJ-gene-for_300			100		TGACGCTAGAAGAAGCGGTTCGTGGTGTAACGAAAGAGATCGAAGTACCG
214-AB263019-Vibrio-agarivorans-dnaJ-gene-for-D_0			100		CGATGAAATACCACCCAGACCGTAACCAGGGTGATGACTCTGCGGCAGAA
214-AB263019-Vibrio-agarivorans-dnaJ-gene-for-D_25			100		CCAGGGTGATGACTCTGCGGCAGAAAAGTTTAAAGAAGTAAAAGAAGCGT
214-AB263019-Vibrio-agarivorans-dnaJ-gene-for-D_50			100		AAGTTTAAAGAAGTAAAAGAAGCGTACGAGATCCTGCTTGATCCACAGAA
214-AB263019-Vibrio-agarivorans-dnaJ-gene-for-D_75			100		ACGAGATCCTGCTTGATCCACAGAAGAAAGCAGCCTATGACCAATATGGT
214-AB263019-Vibrio-agarivorans-dnaJ-gene-for-D_100			100		GAAAGCAGCCTATGACCAATATGGTCACGCAGCCTTTGAACAAGGCGGCA
214-AB263019-Vibrio-agarivorans-dnaJ-gene-for-D_125			100		CACGCAGCCTTTGAACAAGGCGGCATGGGCGGCGGTGGTTTTGGCGGCGG
214-AB263019-Vibrio-agarivorans-dnaJ-gene-for-D_150			100		TGGGCGGCGGTGGTTTTGGCGGCGGCCAAGGCGATTTCGGCGATATCTTT
214-AB263019-Vibrio-agarivorans-dnaJ-gene-for-D_175			100		CCAAGGCGATTTCGGCGATATCTTTGGTGACGTATTTGGTGACATTTTTG
214-AB263019-Vibrio-agarivorans-dnaJ-gene-for-D_200			100		GGTGACGTATTTGGTGACATTTTTGGTGGTGGCCGTGGTCGCGGTGGTCA
214-AB263019-Vibrio-agarivorans-dnaJ-gene-for-D_225			100		GTGGTGGCCGTGGTCGCGGTGGTCAACAGCGTGCTCAGCGCGGTGCCGAT
214-AB263019-Vibrio-agarivorans-dnaJ-gene-for-D_250			100		ACAGCGTGCTCAGCGCGGTGCCGATCTACGCTACAACATGGAACTGTCGC
214-AB263019-Vibrio-agarivorans-dnaJ-gene-for-D_275			100		CTACGCTACAACATGGAACTGTCGCTAGAAGAAGCAGTACGTGGTGTATC
214-AB263019-Vibrio-agarivorans-dnaJ-gene-for-D_300			100		TAGAAGAAGCAGTACGTGGTGTATCTAAAGAGATTGAAGTACCTACTTTA
215-AB263018-Vibrio-aestuarianus-dnaJ-gene-for-_0			100		CAATGAAGTTTCACCCTGATAGAAATCAAGGGGATGCAAGCGCTTCGGAT
215-AB263018-Vibrio-aestuarianus-dnaJ-gene-for-_25			100		TCAAGGGGATGCAAGCGCTTCGGATAAGTTTAAAGAAGTAAAAGAAGCGT
215-AB263018-Vibrio-aestuarianus-dnaJ-gene-for-_50			100		AAGTTTAAAGAAGTAAAAGAAGCGTATGAAATTTTAACTGACCCACAAAA
215-AB263018-Vibrio-aestuarianus-dnaJ-gene-for-_75			100		ATGAAATTTTAACTGACCCACAAAAGAAAGCCGCTTATGATCAATATGGT
215-AB263018-Vibrio-aestuarianus-dnaJ-gene-for-_100			100		GAAAGCCGCTTATGATCAATATGGTCATGCAGCCTTTCAACAAGGCGGCA
215-AB263018-Vibrio-aestuarianus-dnaJ-gene-for-_125			100		CATGCAGCCTTTCAACAAGGCGGCATGGGCGGTGGTGGCTTCGGTGGCGG
215-AB263018-Vibrio-aestuarianus-dnaJ-gene-for-_150			100		TGGGCGGTGGTGGCTTCGGTGGCGGTGGTAGCGCAGACTTCGGCGACATT
215-AB263018-Vibrio-aestuarianus-dnaJ-gene-for-_175			100		TGGTAGCGCAGACTTCGGCGACATTTTCGGTGATGTCTTTGGTGATATCT
215-AB263018-Vibrio-aestuarianus-dnaJ-gene-for-_200			100		TTCGGTGATGTCTTTGGTGATATCTTTGGCGGTGGTCGCCGTGGTGGTGG
215-AB263018-Vibrio-aestuarianus-dnaJ-gene-for-_225			100		TTGGCGGTGGTCGCCGTGGTGGTGGCCAAGCTCGTGCACAACGCGGTGCA
215-AB263018-Vibrio-aestuarianus-dnaJ-gene-for-_250			100		CCAAGCTCGTGCACAACGCGGTGCAGACTTACGCTACAACATGGAATTAT
215-AB263018-Vibrio-aestuarianus-dnaJ-gene-for-_275			100		GACTTACGCTACAACATGGAATTATCGCTAGAAGAAGCGGTTCGTGGTTG
215-AB263018-Vibrio-aestuarianus-dnaJ-gene-for-_300			100		CGCTAGAAGAAGCGGTTCGTGGTTGTTCGAAAGAAATTGAAATACCAACA
216-AB263017-Vibrio-aerogenes-dnaJ-gene-for-Dna_0			100		CGATGAAGTACCATCCGGATCGGAATCCGGACGATGATAGTGCAGCCGAA
216-AB263017-Vibrio-aerogenes-dnaJ-gene-for-Dna_25			100		TCCGGACGATGATAGTGCAGCCGAAAAGTTCAAAGAAGTAAAAGAAGCGT
216-AB263017-Vibrio-aerogenes-dnaJ-gene-for-Dna_50			100		AAGTTCAAAGAAGTAAAAGAAGCGTATGAGGTGTTAACTGATCCTCAGAA
216-AB263017-Vibrio-aerogenes-dnaJ-gene-for-Dna_75			100		ATGAGGTGTTAACTGATCCTCAGAAAAAAGCAGCTTATGACCAGTACGGC
216-AB263017-Vibrio-aerogenes-dnaJ-gene-for-Dna_100			100		AAAAGCAGCTTATGACCAGTACGGCCACGCAGCGTTCGAACAGGGCGGTG
216-AB263017-Vibrio-aerogenes-dnaJ-gene-for-Dna_125			100		CACGCAGCGTTCGAACAGGGCGGTGGCGGTGGCGGCTTTGGTGGTGGCAG
216-AB263017-Vibrio-aerogenes-dnaJ-gene-for-Dna_150			100		GCGGTGGCGGCTTTGGTGGTGGCAGCGCCGACTTTGGCGATATTTTTGGT
216-AB263017-Vibrio-aerogenes-dnaJ-gene-for-Dna_175			100		CGCCGACTTTGGCGATATTTTTGGTGATGTGTTTGGTGATATCTTTGGTG
216-AB263017-Vibrio-aerogenes-dnaJ-gene-for-Dna_200			100		GATGTGTTTGGTGATATCTTTGGTGGTGGCCGTCGTGGTGGCGGACAGGC
216-AB263017-Vibrio-aerogenes-dnaJ-gene-for-Dna_225			100		GTGGCCGTCGTGGTGGCGGACAGGCCAGAGCACAGCGCGGTGCCGATCTT
216-AB263017-Vibrio-aerogenes-dnaJ-gene-for-Dna_250			100		CAGAGCACAGCGCGGTGCCGATCTTCGTTACAACATGGAACTGACACTGG
216-AB263017-Vibrio-aerogenes-dnaJ-gene-for-Dna_275			100		CGTTACAACATGGAACTGACACTGGAAGAAGCGGTGCGTGGCTGCTCGCG
216-AB263017-Vibrio-aerogenes-dnaJ-gene-for-Dna_300			100		AAGAAGCGGTGCGTGGCTGCTCGCGGGAAATCGAAGTCCCGACTCTGGTT
217-gyrB-Consensus-V-cholerae_0			100		CTTTAACCAAGAGCGTGAAGATGGCATCAGCGTGGAAGTGGCAATGCAGT
217-gyrB-Consensus-V-cholerae_25			100		ATCAGCGTGGAAGTGGCAATGCAGTGGAACGATGGTTTCCAAGAAAACAT
217-gyrB-Consensus-V-cholerae_50			100		GGAACGATGGTTTCCAAGAAAACATCTACTGCTTTACCAACAACATCCCA
217-gyrB-Consensus-V-cholerae_75			100		CTACTGCTTTACCAACAACATCCCACAGCGTGATGGTGGTACCCACTTAG
217-gyrB-Consensus-V-cholerae_100			100		CAGCGTGATGGTGGTACCCACTTAGCCGGTTTCCGTGGTGCGTTGACCCG
217-gyrB-Consensus-V-cholerae_125			100		CCGGTTTCCGTGGTGCGTTGACCCGTACTTTGAACAACTACATGGACAAA
217-gyrB-Consensus-V-cholerae_150			100		TACTTTGAACAACTACATGGACAAAGAAGGCTTCTCGAAGAAAGCCCAAG
217-gyrB-Consensus-V-cholerae_175			100		GAAGGCTTCTCGAAGAAAGCCCAAGCGGCAACCTCGGGTGATGATGCGCG
217-gyrB-Consensus-V-cholerae_200			100		CGGCAACCTCGGGTGATGATGCGCGTGAAGGCTTAACGGCTGTGGTATCG
217-gyrB-Consensus-V-cholerae_225			100		TGAAGGCTTAACGGCTGTGGTATCGGTGAAAGTGCCGGATCCTAAATTCT
217-gyrB-Consensus-V-cholerae_250			100		GTGAAAGTGCCGGATCCTAAATTCTCAAGCCAAACCAAAGATAAGCTGGT
217-gyrB-Consensus-V-cholerae_275			100		CAAGCCAAACCAAAGATAAGCTGGTTTCTTCGGAAGTAAAATCCGCGGTT
217-gyrB-Consensus-V-cholerae_300			100		TTCTTCGGAAGTAAAATCCGCGGTTGAGTCAGCCATGAATGAGAAGCTGG
218-gyrB-Consensus-V-tapetis_0			100		CATCCAAAAAGTTTTCCACTTTGATTATGAGCGTGAAGACGGCATTTCTG
218-gyrB-Consensus-V-tapetis_25			100		TATGAGCGTGAAGACGGCATTTCTGTTGAAGTGGCAATGCAGTGGAACGA
218-gyrB-Consensus-V-tapetis_50			100		TTGAAGTGGCAATGCAGTGGAACGATGGTTACCAAGAGAACATCTTCTGC
218-gyrB-Consensus-V-tapetis_75			100		TGGTTACCAAGAGAACATCTTCTGCTTCACTAACAACATCCCTCAACGAG
218-gyrB-Consensus-V-tapetis_100			100		TTCACTAACAACATCCCTCAACGAGATGGTGGTACTCACCTTGCTGGTTT
218-gyrB-Consensus-V-tapetis_125			100		ATGGTGGTACTCACCTTGCTGGTTTCCGTGCAGCGCTAACGCGTACGTTA
218-gyrB-Consensus-V-tapetis_150			100		CCGTGCAGCGCTAACGCGTACGTTAAACAGCTTCATGGATAAAGAAGGCT
218-gyrB-Consensus-V-tapetis_175			100		AACAGCTTCATGGATAAAGAAGGCTACTCGAAAAAAGCGAAAGCGGCGAC
218-gyrB-Consensus-V-tapetis_200			100		ACTCGAAAAAAGCGAAAGCGGCGACATCAGGTGATGATGCTCGTGAAGGC
218-gyrB-Consensus-V-tapetis_225			100		ATCAGGTGATGATGCTCGTGAAGGCTTAACCGCGATTGTTTCGGTTAAAG
218-gyrB-Consensus-V-tapetis_250			100		TTAACCGCGATTGTTTCGGTTAAAGTGCCAGATCCTAAGTTCTCAAGCCA
218-gyrB-Consensus-V-tapetis_275			100		TGCCAGATCCTAAGTTCTCAAGCCAAACTAAAGACAAGCTGGTTTCATCT
218-gyrB-Consensus-V-tapetis_300			100		AACTAAAGACAAGCTGGTTTCATCTGAAGTTAAATCTGCGGTTGAATCTG
219-gyrB-Consensus-V-crassostrea_0			100		CGCGTACTCTGAACAGCTTCATGGACAAGGAAGGCTTCTCTAAGAAAGCG
219-gyrB-Consensus-V-crassostrea_25			100		CAAGGAAGGCTTCTCTAAGAAAGCGAAGACTGCGACCTCTGGTGATGATG
219-gyrB-Consensus-V-crassostrea_50			100		AAGACTGCGACCTCTGGTGATGATGCTCGTGAAGGTTTGACGGCGATTGT
219-gyrB-Consensus-V-crassostrea_75			100		CTCGTGAAGGTTTGACGGCGATTGTTTCTGTTAAAGTGCCTGATCCTAAG
219-gyrB-Consensus-V-crassostrea_100			100		TTCTGTTAAAGTGCCTGATCCTAAGTTCTCAAGCCAAACTAAAGATAAGC
219-gyrB-Consensus-V-crassostrea_125			100		TTCTCAAGCCAAACTAAAGATAAGCTGGTTTCTTCAGAAGTGAAGTCTGC
219-gyrB-Consensus-V-crassostrea_150			100		TGGTTTCTTCAGAAGTGAAGTCTGCCGTTGAATCTACAATGGGTGAGAAG
219-gyrB-Consensus-V-crassostrea_175			100		CGTTGAATCTACAATGGGTGAGAAGTTGTCTGAGTTCCTGATTGAGAACC
219-gyrB-Consensus-V-crassostrea_200			100		TTGTCTGAGTTCCTGATTGAGAACCCAGGTGAAGCGAAAACAGTTTGTTC
219-gyrB-Consensus-V-crassostrea_225			100		CAGGTGAAGCGAAAACAGTTTGTTCTAAAATTATTGATGCAGCACGTGCT
219-gyrB-Consensus-V-crassostrea_250			100		TAAAATTATTGATGCAGCACGTGCTCGTGATGCAGCGCGTAAAGCTCGTG
219-gyrB-Consensus-V-crassostrea_275			100		CGTGATGCAGCGCGTAAAGCTCGTGAAATGACTCGTCGTAAAGGCGCATT
219-gyrB-Consensus-V-crassostrea_300			100		AAATGACTCGTCGTAAAGGCGCATTAGATTTAGCGGGTCTTCCAGGTAAG
220-gyrB-Consensus-V-alginolyticus_0			100		ACTCTGAGCGTGAAGACGGCATTTCAGTTGAAGTGGCGATGCAATGGAAC
220-gyrB-Consensus-V-alginolyticus_25			100		AGTTGAAGTGGCGATGCAATGGAACGATGGTTTCCAAGAGAACATCTTCT
220-gyrB-Consensus-V-alginolyticus_50			100		GATGGTTTCCAAGAGAACATCTTCTGCTTTACCAACAATATCCCACAGCG
220-gyrB-Consensus-V-alginolyticus_75			100		GCTTTACCAACAATATCCCACAGCGTGATGGTGGTACTCACCTTGCTGGT
220-gyrB-Consensus-V-alginolyticus_100			100		TGATGGTGGTACTCACCTTGCTGGTTTCCGTGCTGCGCTAACACGTACAT
220-gyrB-Consensus-V-alginolyticus_125			100		TTCCGTGCTGCGCTAACACGTACATTGAACAGCTTTATGGATAAAGAAGG
220-gyrB-Consensus-V-alginolyticus_150			100		TGAACAGCTTTATGGATAAAGAAGGTTTCTCGAAGAAAGCGAAAACAGCG
220-gyrB-Consensus-V-alginolyticus_175			100		TTTCTCGAAGAAAGCGAAAACAGCGACTTCAGGCGACGATGCGCGTGAAG
220-gyrB-Consensus-V-alginolyticus_200			100		ACTTCAGGCGACGATGCGCGTGAAGGTCTAACTGCGGTTGTTTCGGTGAA
220-gyrB-Consensus-V-alginolyticus_225			100		GTCTAACTGCGGTTGTTTCGGTGAAAGTGCCTGATCCTAAGTTCTCAAGC
220-gyrB-Consensus-V-alginolyticus_250			100		AGTGCCTGATCCTAAGTTCTCAAGCCAAACAAAAGACAAACTGGTTTCTT
220-gyrB-Consensus-V-alginolyticus_275			100		CAAACAAAAGACAAACTGGTTTCTTCTGAAGTGAAATCAGCTGTTGAGTC
220-gyrB-Consensus-V-alginolyticus_300			100		CTGAAGTGAAATCAGCTGTTGAGTCTGCAATGGGTGAAAAACTGTCTGAG
221-gyrB-consensus-V-aestuarianus_0			100		TCGTTGAGCATCTAAACCGCAATAAAACCCCAATTCACCAAAAGATTTTC
221-gyrB-consensus-V-aestuarianus_25			100		AACCCCAATTCACCAAAAGATTTTCTACTTTGACCACACTCGTGAAGAAG
221-gyrB-consensus-V-aestuarianus_50			100		TACTTTGACCACACTCGTGAAGAAGATGGCATTACCGTTGAAGTTGCGAT
221-gyrB-consensus-V-aestuarianus_75			100		ATGGCATTACCGTTGAAGTTGCGATGCAATGGAACGATGGTTTCCAGGAA
221-gyrB-consensus-V-aestuarianus_100			100		GCAATGGAACGATGGTTTCCAGGAAGGGGTGTACTGTTTTACCAACAACA
221-gyrB-consensus-V-aestuarianus_125			100		GGGGTGTACTGTTTTACCAACAACATCCCACAACGAGATGGTGGTACTCA
221-gyrB-consensus-V-aestuarianus_150			100		TCCCACAACGAGATGGTGGTACTCACTTAGCCGGTTTCCGTGGTGCATTG
221-gyrB-consensus-V-aestuarianus_175			100		CTTAGCCGGTTTCCGTGGTGCATTGACACGTACGCTCAATAACTTCATGG
221-gyrB-consensus-V-aestuarianus_200			100		ACACGTACGCTCAATAACTTCATGGACAAAGAAGGTTACTCGAAAAAAGC
221-gyrB-consensus-V-aestuarianus_225			100		ACAAAGAAGGTTACTCGAAAAAAGCGCAAGCGGCGACTTCGGGTGATGAT
221-gyrB-consensus-V-aestuarianus_250			100		GCAAGCGGCGACTTCGGGTGATGATGCTCGTGAAGGTTTAACGGCGGTTG
221-gyrB-consensus-V-aestuarianus_275			100		GCTCGTGAAGGTTTAACGGCGGTTGTATCGGTAAAAGTGCCAGATCCAAA
221-gyrB-consensus-V-aestuarianus_300			100		TATCGGTAAAAGTGCCAGATCCAAAATTCTCCAGCCAAACCAAAGACAAA
222-gyrB-Consensus-Vibrio-spp_0			100		AATTCCATTACGATATTCTAGCTAAACGTCTACGTGAGCTGTCTTTCCTA
222-gyrB-Consensus-Vibrio-spp_25			100		ACGTCTACGTGAGCTGTCTTTCCTAAACTCTGGTGTATCTATCAAGCTGA
222-gyrB-Consensus-Vibrio-spp_50			100		AACTCTGGTGTATCTATCAAGCTGATTGATGAGCGTGAAGAAGACAAAAA
222-gyrB-Consensus-Vibrio-spp_75			100		TTGATGAGCGTGAAGAAGACAAAAATGATCACTTCATGTATGAAGGTGGT
222-gyrB-Consensus-Vibrio-spp_100			100		TGATCACTTCATGTATGAAGGTGGTATTCAAGCGTTTGTTGAGCACCTAA
222-gyrB-Consensus-Vibrio-spp_125			100		ATTCAAGCGTTTGTTGAGCACCTAAACACCAACAAAACACCAATCATCCA
222-gyrB-Consensus-Vibrio-spp_150			100		ACACCAACAAAACACCAATCATCCAGAAAATCTTCCACTTTGATTCTGAG
222-gyrB-Consensus-Vibrio-spp_175			100		GAAAATCTTCCACTTTGATTCTGAGCGTGAAGATGGCATTACTGTTGAAG
222-gyrB-Consensus-Vibrio-spp_200			100		CGTGAAGATGGCATTACTGTTGAAGTGGCGATGCAGTGGAACGATGGTTT
222-gyrB-Consensus-Vibrio-spp_225			100		TGGCGATGCAGTGGAACGATGGTTTCCAAGAAAACATCTACTGTTTCACC
222-gyrB-Consensus-Vibrio-spp_250			100		CCAAGAAAACATCTACTGTTTCACCAACAACATCCCTCAACGTGATGGTG
222-gyrB-Consensus-Vibrio-spp_275			100		AACAACATCCCTCAACGTGATGGTGGTACTCACTTAGCTGGTTTCCGTGC
222-gyrB-Consensus-Vibrio-spp_300			100		GTACTCACTTAGCTGGTTTCCGTGCTGCGCTAACGCGTACGCTGAACACC
223-gyrB-consensus-V-splendidus_0			100		TAATTGATAAGCGCGAAGAAGACAAAATGGATCACTTCGAATACGAAGGC
223-gyrB-consensus-V-splendidus_25			100		AATGGATCACTTCGAATACGAAGGCGGTATCCAAGCGTTTGTTGAGCACT
223-gyrB-consensus-V-splendidus_50			100		GGTATCCAAGCGTTTGTTGAGCACTTAAACACCAACAAAACACCGATTAT
223-gyrB-consensus-V-splendidus_75			100		TAAACACCAACAAAACACCGATTATCCAGAAAATATTCCATTTCGATCAT
223-gyrB-consensus-V-splendidus_100			100		CCAGAAAATATTCCATTTCGATCATGAGCGTGAAGACGGTATTACCGTTG
223-gyrB-consensus-V-splendidus_125			100		GAGCGTGAAGACGGTATTACCGTTGAAGTTGCTATGCAATGGAATGACGG
223-gyrB-consensus-V-splendidus_150			100		AAGTTGCTATGCAATGGAATGACGGTTACCAAGAAAATATTTATTGTTTC
223-gyrB-consensus-V-splendidus_175			100		TTACCAAGAAAATATTTATTGTTTCACCAACAACATCCCTCAACGTGATG
223-gyrB-consensus-V-splendidus_200			100		ACCAACAACATCCCTCAACGTGATGGTGGTGCTCACTTAGCGGGTTTCCG
223-gyrB-consensus-V-splendidus_225			100		GTGGTGCTCACTTAGCGGGTTTCCGTGGTGCACTAACACGTACATTGAAC
223-gyrB-consensus-V-splendidus_250			100		TGGTGCACTAACACGTACATTGAACAGCTTCATGGACAAAGAAGGCTTCT
223-gyrB-consensus-V-splendidus_275			100		AGCTTCATGGACAAAGAAGGCTTCTCGAAGAAAGCGAAGACTTCAACATC
223-gyrB-consensus-V-splendidus_300			100		CGAAGAAAGCGAAGACTTCAACATCAGGTGATGATGCTCGTGAAGGTTTG
224-gyrB-consensus-V-tasmaniensis_0			100		TAATTGATAAGCGCGAAGAAGACAAAATGGATCACTTCGAATACGAAGGC
224-gyrB-consensus-V-tasmaniensis_25			100		AATGGATCACTTCGAATACGAAGGCGGTATCCAAGCGTTTGTTGAACACC
224-gyrB-consensus-V-tasmaniensis_50			100		GGTATCCAAGCGTTTGTTGAACACCTTAATACCAACAAAACACCAATCAT
224-gyrB-consensus-V-tasmaniensis_75			100		TTAATACCAACAAAACACCAATCATCCAAAAGATTTTCCACTTTGATTCA
224-gyrB-consensus-V-tasmaniensis_100			100		CCAAAAGATTTTCCACTTTGATTCAGAGCGTGATGACGGCATTACCGTTG
224-gyrB-consensus-V-tasmaniensis_125			100		GAGCGTGATGACGGCATTACCGTTGAAGTTGCAATGCAGTGGAACGATGG
224-gyrB-consensus-V-tasmaniensis_150			100		AAGTTGCAATGCAGTGGAACGATGGTTACCAAGAAAACATCTACTGTTTC
224-gyrB-consensus-V-tasmaniensis_175			100		TTACCAAGAAAACATCTACTGTTTCACCAACAACATCCCTCAACGCGATG
224-gyrB-consensus-V-tasmaniensis_200			100		ACCAACAACATCCCTCAACGCGATGGTGGTGCTCACTTAGCGGGTTTCCG
224-gyrB-consensus-V-tasmaniensis_225			100		GTGGTGCTCACTTAGCGGGTTTCCGTGCTGCACTAACGCGTACCTTGAAC
224-gyrB-consensus-V-tasmaniensis_250			100		TGCTGCACTAACGCGTACCTTGAACAGCTTCATGGATAAAGAAGGCTTCT
224-gyrB-consensus-V-tasmaniensis_275			100		AGCTTCATGGATAAAGAAGGCTTCTCGAAGAAAGCGAAGACTTCAACATC
224-gyrB-consensus-V-tasmaniensis_300			100		CGAAGAAAGCGAAGACTTCAACATCAGGTGATGATGCTCGTGAAGGTTTG
225-gyrB-Consensus-V-tubiashii_0			100		TTCCACTATGACATTCTAGCTAAACGTCTACGTGAGCTTTCTTTCCTAAA
225-gyrB-Consensus-V-tubiashii_25			100		GTCTACGTGAGCTTTCTTTCCTAAACTCTGGCGTATCGATCAAGCTACGT
225-gyrB-Consensus-V-tubiashii_50			100		CTCTGGCGTATCGATCAAGCTACGTGATGAGCGTGAAGAAGATAAGCAAG
225-gyrB-Consensus-V-tubiashii_75			100		GATGAGCGTGAAGAAGATAAGCAAGATCACTTCATGTATGAAGGTGGTAT
225-gyrB-Consensus-V-tubiashii_100			100		ATCACTTCATGTATGAAGGTGGTATCCAAGCGTTCGTTGATCACTTGAAT
225-gyrB-Consensus-V-tubiashii_125			100		CCAAGCGTTCGTTGATCACTTGAATACTAACAAGACACCAATCATCGAAA
225-gyrB-Consensus-V-tubiashii_150			100		ACTAACAAGACACCAATCATCGAAAAAGTATTCCACTTTAACGCAGAGCG
225-gyrB-Consensus-V-tubiashii_175			100		AAGTATTCCACTTTAACGCAGAGCGTGAAGACGGTATCGCGGTAGAAGTC
225-gyrB-Consensus-V-tubiashii_200			100		TGAAGACGGTATCGCGGTAGAAGTCGCGATGCAGTGGAACGATGGTTACC
225-gyrB-Consensus-V-tubiashii_225			100		GCGATGCAGTGGAACGATGGTTACCAAGAGAACATTTTCTGTTTCACCAA
225-gyrB-Consensus-V-tubiashii_250			100		AAGAGAACATTTTCTGTTTCACCAACAACATTCCTCAGCGCGATGGTGGT
225-gyrB-Consensus-V-tubiashii_275			100		CAACATTCCTCAGCGCGATGGTGGTACTCACCTTGCTGGTTTCCGTGCAG
225-gyrB-Consensus-V-tubiashii_300			100		ACTCACCTTGCTGGTTTCCGTGCAGCCCTAACGCGTACATTGAACTCGTT
226-gyrB-Consensus-V-harveyi_0			100		GGCCAAGTGCAGAAACATTCTCGAACACAGAATTTCACTACGACATCCTA
226-gyrB-Consensus-V-harveyi_25			100		CACAGAATTTCACTACGACATCCTAGCGAAGCGTCTACGTGAACTTTCTT
226-gyrB-Consensus-V-harveyi_50			100		GCGAAGCGTCTACGTGAACTTTCTTTCCTGAACTCTGGTGTTTCAATCAA
226-gyrB-Consensus-V-harveyi_75			100		TCCTGAACTCTGGTGTTTCAATCAAACTGGTTGATGAGCGCGAAGCAGAC
226-gyrB-Consensus-V-harveyi_100			100		ACTGGTTGATGAGCGCGAAGCAGACAAGAGCGACCACTTCATGTTTGAAG
226-gyrB-Consensus-V-harveyi_125			100		AAGAGCGACCACTTCATGTTTGAAGGTGGTATCCAAGCGTTTGTTGAGCA
226-gyrB-Consensus-V-harveyi_150			100		GTGGTATCCAAGCGTTTGTTGAGCACCTAAACACCAACAAAACACCAATC
226-gyrB-Consensus-V-harveyi_175			100		CCTAAACACCAACAAAACACCAATCATCGAGAAAATCTTCCACTTCGACT
226-gyrB-Consensus-V-harveyi_200			100		ATCGAGAAAATCTTCCACTTCGACTTTGAGCGCGAAGATGGTATCTCGGT
226-gyrB-Consensus-V-harveyi_225			100		TTGAGCGCGAAGATGGTATCTCGGTAGAAGTGGCGATGCAGTGGAATGAC
226-gyrB-Consensus-V-harveyi_250			100		AGAAGTGGCGATGCAGTGGAATGACGGTTTCCAAGAGAACATCTACTGTT
226-gyrB-Consensus-V-harveyi_275			100		GGTTTCCAAGAGAACATCTACTGTTTCACTAACAACATCCCACAACGCGA
226-gyrB-Consensus-V-harveyi_300			100		TCACTAACAACATCCCACAACGCGACGGTGGTACTCACCTTGCCGGTTTC
227-gyrB-Consensus-V-parahaemolyticus_0			100		CAGTGGAACGATGGTTTCCAAGAGAACATCTTCTGTTTCACCAACAACAT
227-gyrB-Consensus-V-parahaemolyticus_25			100		ACATCTTCTGTTTCACCAACAACATTCCACAGCGCGATGGTGGTACTCAC
227-gyrB-Consensus-V-parahaemolyticus_50			100		TCCACAGCGCGATGGTGGTACTCACCTTGCTGGTTTCCGTGCGGCACTAA
227-gyrB-Consensus-V-parahaemolyticus_75			100		CTTGCTGGTTTCCGTGCGGCACTAACACGTACGCTAAACAGCTTTATGGA
227-gyrB-Consensus-V-parahaemolyticus_100			100		CACGTACGCTAAACAGCTTTATGGATAAAGAAGGCTTCTCGAAGAAAGCG
227-gyrB-Consensus-V-parahaemolyticus_125			100		TAAAGAAGGCTTCTCGAAGAAAGCGAAAACAGCAACGTCAGGCGACGATG
227-gyrB-Consensus-V-parahaemolyticus_150			100		AAAACAGCAACGTCAGGCGACGATGCGCGTGAAGGTTTGACAGCCGTTGT
227-gyrB-Consensus-V-parahaemolyticus_175			100		CGCGTGAAGGTTTGACAGCCGTTGTTTCAGTAAAAGTGCCTGATCCAAAA
227-gyrB-Consensus-V-parahaemolyticus_200			100		TTCAGTAAAAGTGCCTGATCCAAAATTCTCGAGCCAAACCAAAGACAAAC
227-gyrB-Consensus-V-parahaemolyticus_225			100		TTCTCGAGCCAAACCAAAGACAAACTGGTTTCTTCTGAAGTGAAATCAGC
227-gyrB-Consensus-V-parahaemolyticus_250			100		TGGTTTCTTCTGAAGTGAAATCAGCGGTTGAATCGGCGATGGGTGAGAAG
227-gyrB-Consensus-V-parahaemolyticus_275			100		GGTTGAATCGGCGATGGGTGAGAAGCTATCTGAGTTCTTGGTCGAAAACC
227-gyrB-Consensus-V-parahaemolyticus_300			100		CTATCTGAGTTCTTGGTCGAAAACCCAAGCGAAGCGAAGATGGTTTGTTC
228-gyr-B-Consensus-V-vulnificus_0			100		AGTGGAACGATGGTTTCCAAGAAAACATCTACTGTTTTACCAACAACATC
228-gyr-B-Consensus-V-vulnificus_25			100		CATCTACTGTTTTACCAACAACATCCCACAGCGTGACGGTGGTACCCACT
228-gyr-B-Consensus-V-vulnificus_50			100		CCACAGCGTGACGGTGGTACCCACTTAGCGGGTTTCCGCGCGGCATTGAC
228-gyr-B-Consensus-V-vulnificus_75			100		TAGCGGGTTTCCGCGCGGCATTGACGCGCACACTGAACAGCTACATGGAC
228-gyr-B-Consensus-V-vulnificus_100			100		GCGCACACTGAACAGCTACATGGACAAAGAAGGCTACTCGAAGAAAGCGA
228-gyr-B-Consensus-V-vulnificus_125			100		AAAGAAGGCTACTCGAAGAAAGCGAAAACCGCGACTTCTGGTGACGATGC
228-gyr-B-Consensus-V-vulnificus_150			100		AAACCGCGACTTCTGGTGACGATGCGCGTGAAGGTTTGACCGCTGTTGTT
228-gyr-B-Consensus-V-vulnificus_175			100		GCGTGAAGGTTTGACCGCTGTTGTTTCAGTTAAAGTGCCGGATCCAAAAT
228-gyr-B-Consensus-V-vulnificus_200			100		TCAGTTAAAGTGCCGGATCCAAAATTCTCAAGCCAAACCAAAGACAAACT
228-gyr-B-Consensus-V-vulnificus_225			100		TCTCAAGCCAAACCAAAGACAAACTGGTTTCTAGTGAAGTGAAGTCCGCA
228-gyr-B-Consensus-V-vulnificus_250			100		GGTTTCTAGTGAAGTGAAGTCCGCAGTGGAATCCTTCATGGCAGACAAAC
228-gyr-B-Consensus-V-vulnificus_275			100		GTGGAATCCTTCATGGCAGACAAACTGAACGACTTCTTGGCCGAACACCC
228-gyr-B-Consensus-V-vulnificus_300			100		TGAACGACTTCTTGGCCGAACACCCAAGCGAAGCGAAAACCGTTTGTTCT
229-GQ223381-Vibrio-atypicus-strain-HHS02-gyras_0			100		TAGCGAAGCGTCTACGCGAATTTTCATTCCTAAACTCTGGTGTTTCTATC
229-GQ223381-Vibrio-atypicus-strain-HHS02-gyras_27			100		TCCTAAACTCTGGTGTTTCTATCATGCTGAAAGATGAGCGTGAAGAAGAC
229-GQ223381-Vibrio-atypicus-strain-HHS02-gyras_54			100		TGAAAGATGAGCGTGAAGAAGACAAGAGCGATCACTTTATGTTTGAAGGT
229-GQ223381-Vibrio-atypicus-strain-HHS02-gyras_81			100		GCGATCACTTTATGTTTGAAGGTGGTATTCAAGCATTCGTTGATCACCTA
229-GQ223381-Vibrio-atypicus-strain-HHS02-gyras_108			100		TTCAAGCATTCGTTGATCACCTAAACACTAACAAAACACCAATCATTGAG
229-GQ223381-Vibrio-atypicus-strain-HHS02-gyras_135			100		CTAACAAAACACCAATCATTGAGAAAATTTTCCACTTCGATTATGAGCGT
229-GQ223381-Vibrio-atypicus-strain-HHS02-gyras_162			100		TTTTCCACTTCGATTATGAGCGTGAAGATGGTATTTCTGTTGAAGTGGCA
229-GQ223381-Vibrio-atypicus-strain-HHS02-gyras_189			100		ATGGTATTTCTGTTGAAGTGGCAATGCAGTGGAACGACGGCTTCCAAGAA
229-GQ223381-Vibrio-atypicus-strain-HHS02-gyras_216			100		AGTGGAACGACGGCTTCCAAGAAAACATCTACTGTTTCACCAACAACATT
229-GQ223381-Vibrio-atypicus-strain-HHS02-gyras_243			100		TCTACTGTTTCACCAACAACATTCCTCAGCGCGATGGTGGTACTCACTTA
229-GQ223381-Vibrio-atypicus-strain-HHS02-gyras_270			100		AGCGCGATGGTGGTACTCACTTAGCGGGCTTCCGTGCAGCACTAACACGT
229-GQ223381-Vibrio-atypicus-strain-HHS02-gyras_290			100		TTAGCGGGCTTCCGTGCAGCACTAACACGTACTCTGAATACTTTCATGGA
231-GU379081-Aliivibrio-logei-strain-7A10-DNA-g_0			100		TACAAGACATGCGTGAAGAAGATAAATCTGATCACTTCATGTTTGAAGGC
231-GU379081-Aliivibrio-logei-strain-7A10-DNA-g_25			100		ATCTGATCACTTCATGTTTGAAGGCGGCATCAAAGCGTTTGTTACTCACT
231-GU379081-Aliivibrio-logei-strain-7A10-DNA-g_50			100		GGCATCAAAGCGTTTGTTACTCACTTGAACCGTAACAAAACACCAGTTCA
231-GU379081-Aliivibrio-logei-strain-7A10-DNA-g_75			100		TGAACCGTAACAAAACACCAGTTCACCAGAAAATATTTTATTTTGATGCT
231-GU379081-Aliivibrio-logei-strain-7A10-DNA-g_100			100		CCAGAAAATATTTTATTTTGATGCTGAGCGCAAAGAAGACGGTATTGTTG
231-GU379081-Aliivibrio-logei-strain-7A10-DNA-g_125			100		GAGCGCAAAGAAGACGGTATTGTTGTAGAAGTAGCGATGCAGTGGAATGA
231-GU379081-Aliivibrio-logei-strain-7A10-DNA-g_150			100		TAGAAGTAGCGATGCAGTGGAATGACTCTTACCAAGAGAACATTTTCTGT
231-GU379081-Aliivibrio-logei-strain-7A10-DNA-g_175			100		CTCTTACCAAGAGAACATTTTCTGTTATACGAATAACATCCCACAACGTG
231-GU379081-Aliivibrio-logei-strain-7A10-DNA-g_200			100		TATACGAATAACATCCCACAACGTGATGGCGGTGCTCACTTATCTGGCTT
231-GU379081-Aliivibrio-logei-strain-7A10-DNA-g_225			100		ATGGCGGTGCTCACTTATCTGGCTTCCGCTCTGCGTTAACACGTACTTTG
231-GU379081-Aliivibrio-logei-strain-7A10-DNA-g_250			100		CCGCTCTGCGTTAACACGTACTTTGAATTCGTTCATGGACAAAGAAGGCT
231-GU379081-Aliivibrio-logei-strain-7A10-DNA-g_275			100		AATTCGTTCATGGACAAAGAAGGCTTTTCTAAGAAAGCAAAATCATCAGC
231-GU379081-Aliivibrio-logei-strain-7A10-DNA-g_300			100		TTTCTAAGAAAGCAAAATCATCAGCATCAGGTGATGATGCTCGTGAAGGC
232-KU702663-Photobacterium-sanguinicancri-stra_0			100		ATACGAAATTTTAGCCAAGCGTTTACGCGAGCTGTCTTTCCTTAACTCTG
232-KU702663-Photobacterium-sanguinicancri-stra_25			100		CGCGAGCTGTCTTTCCTTAACTCTGGCGTATCGATTAAATTAATTGATGA
232-KU702663-Photobacterium-sanguinicancri-stra_50			100		GCGTATCGATTAAATTAATTGATGAGCGTGAAGAAGGTAAGCAAGACCAC
232-KU702663-Photobacterium-sanguinicancri-stra_75			100		GCGTGAAGAAGGTAAGCAAGACCACTTTATGTATGAAGGTGGTATTAAAG
232-KU702663-Photobacterium-sanguinicancri-stra_100			100		TTTATGTATGAAGGTGGTATTAAAGCGTTCGTTGAGCACTTGAATCGCAA
232-KU702663-Photobacterium-sanguinicancri-stra_125			100		CGTTCGTTGAGCACTTGAATCGCAATAAAACACCGATTCACCCGAAAGTT
232-KU702663-Photobacterium-sanguinicancri-stra_150			100		TAAAACACCGATTCACCCGAAAGTTTTCCACTTCAATTTTGAACGTGAAG
232-KU702663-Photobacterium-sanguinicancri-stra_175			100		TTCCACTTCAATTTTGAACGTGAAGACGGTATTTCTGTTGAAGTTGCAAT
232-KU702663-Photobacterium-sanguinicancri-stra_200			100		ACGGTATTTCTGTTGAAGTTGCAATGCAGTGGAACGATGGTTTCCAAGAA
232-KU702663-Photobacterium-sanguinicancri-stra_225			100		GCAGTGGAACGATGGTTTCCAAGAAAACATCTACTGTTTCACCAACAACA
232-KU702663-Photobacterium-sanguinicancri-stra_250			100		AACATCTACTGTTTCACCAACAACATCCCACAACGCGATGGTGGTAGTCA
232-KU702663-Photobacterium-sanguinicancri-stra_275			100		TCCCACAACGCGATGGTGGTAGTCACCTTGCTGGTTTCCGTGGCGCACTT
232-KU702663-Photobacterium-sanguinicancri-stra_300			100		CCTTGCTGGTTTCCGTGGCGCACTTACGCGTACACTGAATACTTTCATGG
233-JF316663-Vibrio-alfacsensis-strain-CAIM-129_0			100		ATCCACATCGGATTTCATTACGATATTCTAGCAAAACGACTACGTGAACT
233-JF316663-Vibrio-alfacsensis-strain-CAIM-129_25			100		TTCTAGCAAAACGACTACGTGAACTTTCTTTCCTAAACTCTGGTGTTTCA
233-JF316663-Vibrio-alfacsensis-strain-CAIM-129_50			100		TTCTTTCCTAAACTCTGGTGTTTCAATCAAACTCGTTGATGAGCGTGAAG
233-JF316663-Vibrio-alfacsensis-strain-CAIM-129_75			100		ATCAAACTCGTTGATGAGCGTGAAGCAGACAAGAGCGACCACTTCATGTT
233-JF316663-Vibrio-alfacsensis-strain-CAIM-129_100			100		CAGACAAGAGCGACCACTTCATGTTCGAAGGTGGTATCCAAGCGTTCGTT
233-JF316663-Vibrio-alfacsensis-strain-CAIM-129_125			100		CGAAGGTGGTATCCAAGCGTTCGTTGAGCACCTAAACACCAACAAAACAC
233-JF316663-Vibrio-alfacsensis-strain-CAIM-129_150			100		GAGCACCTAAACACCAACAAAACACCAATCATCGATAAAATCTTCCACTT
233-JF316663-Vibrio-alfacsensis-strain-CAIM-129_175			100		CAATCATCGATAAAATCTTCCACTTCGATTTTGAACGTGAGGATGGCATC
233-JF316663-Vibrio-alfacsensis-strain-CAIM-129_200			100		CGATTTTGAACGTGAGGATGGCATCTCAGTAGAAGTGGCGATGCAGTGGA
233-JF316663-Vibrio-alfacsensis-strain-CAIM-129_225			100		TCAGTAGAAGTGGCGATGCAGTGGAACGATGGTTTCCAAGAGAACATCTA
233-JF316663-Vibrio-alfacsensis-strain-CAIM-129_250			100		ACGATGGTTTCCAAGAGAACATCTACTGTTTCACCAACAATATTCCACAA
233-JF316663-Vibrio-alfacsensis-strain-CAIM-129_275			100		CTGTTTCACCAACAATATTCCACAACGTGATGGTGGTACTCACCTTGCTG
233-JF316663-Vibrio-alfacsensis-strain-CAIM-129_300			100		CGTGATGGTGGTACTCACCTTGCTGGTTTCCGTGCGGCGCTTACGCGTAC
234-GU379028-Vibrio-breoganii-strain-1A06-DNA-g_0			100		TAATGGATGAACGTGAAGAAGATAAGTTTGATCACTTCATGTATGAAGGT
234-GU379028-Vibrio-breoganii-strain-1A06-DNA-g_25			100		GTTTGATCACTTCATGTATGAAGGTGGTACACAAGCGTTCGTTGATTACC
234-GU379028-Vibrio-breoganii-strain-1A06-DNA-g_50			100		GGTACACAAGCGTTCGTTGATTACCTAAACACGAACAAAACGCCTATCAT
234-GU379028-Vibrio-breoganii-strain-1A06-DNA-g_75			100		TAAACACGAACAAAACGCCTATCATCCAAAAAGTATTCCACTTTGATTCT
234-GU379028-Vibrio-breoganii-strain-1A06-DNA-g_100			100		CCAAAAAGTATTCCACTTTGATTCTGAGCGTGAAGACGGTATCTCAGTTG
234-GU379028-Vibrio-breoganii-strain-1A06-DNA-g_125			100		GAGCGTGAAGACGGTATCTCAGTTGAAGTAGCGATGCAGTGGAATGATGG
234-GU379028-Vibrio-breoganii-strain-1A06-DNA-g_150			100		AAGTAGCGATGCAGTGGAATGATGGCTACCAAGAGAATATCTACTGTTTC
234-GU379028-Vibrio-breoganii-strain-1A06-DNA-g_175			100		CTACCAAGAGAATATCTACTGTTTCACCAACAATATCCCTCAGCGTGATG
234-GU379028-Vibrio-breoganii-strain-1A06-DNA-g_200			100		ACCAACAATATCCCTCAGCGTGATGGTGGTACTCACTTAGCCGGTTTCCG
234-GU379028-Vibrio-breoganii-strain-1A06-DNA-g_225			100		GTGGTACTCACTTAGCCGGTTTCCGTGCTGCGTTAACGCGTACACTGAAC
234-GU379028-Vibrio-breoganii-strain-1A06-DNA-g_250			100		TGCTGCGTTAACGCGTACACTGAACAGCTTTATGGATAAAGAAGGTTTCT
234-GU379028-Vibrio-breoganii-strain-1A06-DNA-g_275			100		AGCTTTATGGATAAAGAAGGTTTCTCTAAGAAAGCGAAAACCGCCACTTC
234-GU379028-Vibrio-breoganii-strain-1A06-DNA-g_300			100		CTAAGAAAGCGAAAACCGCCACTTCAGGTGATGATGCGCGTGAAGGTTTG
235-JX905830-Vibrio-cholerae-non-O1/non-O139-st_0			100		CTAAACGCCTGCGTGAGCTGTCATTCCTGAACTCTGGCGTGTCGATCAAG
235-JX905830-Vibrio-cholerae-non-O1/non-O139-st_25			100		CCTGAACTCTGGCGTGTCGATCAAGCTGACCGATGAACGTGAAGAAGATA
235-JX905830-Vibrio-cholerae-non-O1/non-O139-st_50			100		CTGACCGATGAACGTGAAGAAGATAAAAAAGACCACTTCATGTATGAAGG
235-JX905830-Vibrio-cholerae-non-O1/non-O139-st_75			100		AAAAAGACCACTTCATGTATGAAGGGGGTATTCAAGCGTTTGTGACCCAC
235-JX905830-Vibrio-cholerae-non-O1/non-O139-st_100			100		GGGTATTCAAGCGTTTGTGACCCACTTGAACCGCAACAAAACGCCGATCC
235-JX905830-Vibrio-cholerae-non-O1/non-O139-st_125			100		TTGAACCGCAACAAAACGCCGATCCATGAGAAAGTCTTCCACTTTAACCA
235-JX905830-Vibrio-cholerae-non-O1/non-O139-st_150			100		ATGAGAAAGTCTTCCACTTTAACCAAGAGCGTGAAGATGGCATCAGCGTG
235-JX905830-Vibrio-cholerae-non-O1/non-O139-st_175			100		AGAGCGTGAAGATGGCATCAGCGTGGAAGTGGCAATGCAGTGGAATGATG
235-JX905830-Vibrio-cholerae-non-O1/non-O139-st_200			100		GAAGTGGCAATGCAGTGGAATGATGGTTTCCAAGAAAACATCTACTGCTT
235-JX905830-Vibrio-cholerae-non-O1/non-O139-st_225			100		GTTTCCAAGAAAACATCTACTGCTTTACCAACAACATCCCACAGCGTGAT
235-JX905830-Vibrio-cholerae-non-O1/non-O139-st_250			100		TACCAACAACATCCCACAGCGTGATGGTGGTACCCACTTAGCCGGTTTCC
235-JX905830-Vibrio-cholerae-non-O1/non-O139-st_275			100		GGTGGTACCCACTTAGCCGGTTTCCGTGGTGCGTTGACCCGTACTTTGAA
235-JX905830-Vibrio-cholerae-non-O1/non-O139-st_300			100		GTGGTGCGTTGACCCGTACTTTGAACAACTACATGGACAAAGAAGGCTTC
236-GU378486-Vibrio-genomosp-F10-str-9ZB36-DNA-_0			100		TGATTGATGAGCGTGAAGAAGATAAAATGGACCACTTCGAATACGAAGGC
236-GU378486-Vibrio-genomosp-F10-str-9ZB36-DNA-_25			100		AATGGACCACTTCGAATACGAAGGCGGTATTCAAGCATTTGTTGAGCATC
236-GU378486-Vibrio-genomosp-F10-str-9ZB36-DNA-_50			100		GGTATTCAAGCATTTGTTGAGCATCTTAATACCAACAAGACACCGATTAT
236-GU378486-Vibrio-genomosp-F10-str-9ZB36-DNA-_75			100		TTAATACCAACAAGACACCGATTATCCAGAAAATATTCCATTTCGATTCA
236-GU378486-Vibrio-genomosp-F10-str-9ZB36-DNA-_100			100		CCAGAAAATATTCCATTTCGATTCAGAGCGAGATGACGGTATTACCGTTG
236-GU378486-Vibrio-genomosp-F10-str-9ZB36-DNA-_125			100		GAGCGAGATGACGGTATTACCGTTGAAGTCGCGATGCAATGGAACGATGG
236-GU378486-Vibrio-genomosp-F10-str-9ZB36-DNA-_150			100		AAGTCGCGATGCAATGGAACGATGGTTACCAAGAAAATATCTACTGCTTT
236-GU378486-Vibrio-genomosp-F10-str-9ZB36-DNA-_175			100		TTACCAAGAAAATATCTACTGCTTTACCAACAACATTCCACAGCGGGATG
236-GU378486-Vibrio-genomosp-F10-str-9ZB36-DNA-_200			100		ACCAACAACATTCCACAGCGGGATGGTGGTGCTCACTTAGCCGGTTTCCG
236-GU378486-Vibrio-genomosp-F10-str-9ZB36-DNA-_225			100		GTGGTGCTCACTTAGCCGGTTTCCGTTCTGCGTTAACTCGTACGCTAAAC
236-GU378486-Vibrio-genomosp-F10-str-9ZB36-DNA-_250			100		TTCTGCGTTAACTCGTACGCTAAACAGCTTTATGGATAAAGAAGGCTTTT
236-GU378486-Vibrio-genomosp-F10-str-9ZB36-DNA-_275			100		AGCTTTATGGATAAAGAAGGCTTTTCTAAGAAAGCTAAGACTTCTACATC
236-GU378486-Vibrio-genomosp-F10-str-9ZB36-DNA-_300			100		CTAAGAAAGCTAAGACTTCTACATCAGGTGACGATGCTCGTGAAGGTCTA
237-KJ638816-Vibrio-metoecus-strain-06-2401-DNA_0			100		CATCCCACAACGTGATGGCGGTACCCACTTAGCCGGTTTCCGTGGTGCGT
237-KJ638816-Vibrio-metoecus-strain-06-2401-DNA_25			100		CACTTAGCCGGTTTCCGTGGTGCGTTGACCCGTACTTTGAACAACTACAT
237-KJ638816-Vibrio-metoecus-strain-06-2401-DNA_50			100		TGACCCGTACTTTGAACAACTACATGGACAAAGAAGGCTTCTCGAAGAAA
237-KJ638816-Vibrio-metoecus-strain-06-2401-DNA_75			100		GGACAAAGAAGGCTTCTCGAAGAAAGCGCAAGCGGCAACCTCGGGTGATG
237-KJ638816-Vibrio-metoecus-strain-06-2401-DNA_100			100		GCGCAAGCGGCAACCTCGGGTGATGATGCACGTGAAGGCTTAACGGCTGT
237-KJ638816-Vibrio-metoecus-strain-06-2401-DNA_125			100		ATGCACGTGAAGGCTTAACGGCTGTGGTGTCGGTGAAAGTGCCGGACCCT
237-KJ638816-Vibrio-metoecus-strain-06-2401-DNA_150			100		GGTGTCGGTGAAAGTGCCGGACCCTAAATTCTCAAGCCAAACCAAAGATA
237-KJ638816-Vibrio-metoecus-strain-06-2401-DNA_175			100		AAATTCTCAAGCCAAACCAAAGATAAGCTAGTTTCTTCTGAAGTGAAATC
237-KJ638816-Vibrio-metoecus-strain-06-2401-DNA_200			100		AGCTAGTTTCTTCTGAAGTGAAATCCGCGGTTGAGTCAGCCATGAATGAA
237-KJ638816-Vibrio-metoecus-strain-06-2401-DNA_225			100		CGCGGTTGAGTCAGCCATGAATGAAAAACTGGCGGATTTCTTGGCGGAAA
237-KJ638816-Vibrio-metoecus-strain-06-2401-DNA_250			100		AAACTGGCGGATTTCTTGGCGGAAAACCCAAGCGAAGCGAAAAACGTTTG
237-KJ638816-Vibrio-metoecus-strain-06-2401-DNA_275			100		ACCCAAGCGAAGCGAAAAACGTTTGTTCGAAGATTATTGATGCAGCACGT
237-KJ638816-Vibrio-metoecus-strain-06-2401-DNA_300			100		TTCGAAGATTATTGATGCAGCACGTGCTCGTGAAGCGGCGCGTAAAGCAC
238-GU379035-Vibrio-tasmaniensis-strain-1B01-DN_0			100		TAATTGATAAGCGTGAAGAAGACAAAATGGATCACTTCGAATACGAAGGC
238-GU379035-Vibrio-tasmaniensis-strain-1B01-DN_25			100		AATGGATCACTTCGAATACGAAGGCGGTATCCAAGCGTTTGTTGAACACC
238-GU379035-Vibrio-tasmaniensis-strain-1B01-DN_50			100		GGTATCCAAGCGTTTGTTGAACACCTTAATACCAATAAAACACCAATCAT
238-GU379035-Vibrio-tasmaniensis-strain-1B01-DN_75			100		TTAATACCAATAAAACACCAATCATCCAAAAGATTTTCCACTTTGATTCA
238-GU379035-Vibrio-tasmaniensis-strain-1B01-DN_100			100		CCAAAAGATTTTCCACTTTGATTCAGAGCGTGATGACGGCATTACCGTTG
238-GU379035-Vibrio-tasmaniensis-strain-1B01-DN_125			100		GAGCGTGATGACGGCATTACCGTTGAAGTTGCAATGCAGTGGAACGATGG
[truncated: 10,115 more rows]
